# Supplementary material for: Genome-wide identification and molecular evolution of NAC gene family in Dendrobium nobile
Source: Front Plant Sci. 2023 Aug 21;14:1232804. doi: 10.3389/fpls.2023.1232804 (PMC10475575; doi:10.3389/fpls.2023.1232804)
Supplement: Supplementary file 1 [file DataSheet_1.zip]

Archive with 5 entries (5 files):
- Supplementary Table 5.xlsx
- Supplementary Table 6.xlsx
- Supplementary Table Legends.docx
- Supplementary Tables 1-4.docx
- Data Sheet 1 - 2023-07-31T122136.933.PDF
