# Supplementary material for: Genome-wide identification and molecular evolution of NAC gene family in Dendrobium nobile
Source: Front Plant Sci. 2023 Aug 21;14:1232804. doi: 10.3389/fpls.2023.1232804 (PMC10475575; doi:10.3389/fpls.2023.1232804)
Supplement: Supplementary file 1 [file DataSheet_1.zip › Supplementary Table 5.xlsx]

## Sheet: Sheet1
Supplementary Table 5 Predicted miRNAs targeting DnoNAC mRNAs
miRNA	Target_mRNA ID	Expectation	Target_start	Target_end	miRNA_aligned_fragment	Inhibition
ath-miR156a-3p	DnoNAC19	5	178	199	GCUCACUGCUCUUUCUGUCAGA	Cleavage
ath-miR156a-3p	DnoNAC2	5	2194	2215	GCUCACUGCUCUUUCUGUCAGA	Cleavage
ath-miR156a-3p	DnoNAC32	4.5	13742	13762	GCUCACUGCUCUUUCUGUCAGA	Cleavage
ath-miR156a-3p	DnoNAC42	5	11530	11550	GCUCACUGCUCUUUCUGUCAGA	Cleavage
ath-miR156a-3p	DnoNAC42	5	11140	11161	GCUCACUGCUCUUUCUGUCAGA	Translation
ath-miR156a-3p	DnoNAC76	5	29273	29294	GCUCACUGCUCUUUCUGUCAGA	Cleavage
ath-miR156a-3p	DnoNAC80	5	18288	18309	GCUCACUGCUCUUUCUGUCAGA	Cleavage
ath-miR156a-5p	DnoNAC21	3.5	31012	31031	UGACAGAAGAGAGUGAGCAC	Cleavage
ath-miR156a-5p	DnoNAC22	5	748	767	UGACAGAAGAGAGUGAGCAC	Cleavage
ath-miR156a-5p	DnoNAC4	4.5	20631	20650	UGACAGAAGAGAGUGAGCAC	Cleavage
ath-miR156a-5p	DnoNAC42	4	17998	18016	UGACAGAAGAGAGUGAGCAC	Cleavage
ath-miR156a-5p	DnoNAC42	4.5	582	601	UGACAGAAGAGAGUGAGCAC	Cleavage
ath-miR156a-5p	DnoNAC65	4	962	981	UGACAGAAGAGAGUGAGCAC	Cleavage
ath-miR156a-5p	DnoNAC7	5	682	701	UGACAGAAGAGAGUGAGCAC	Cleavage
ath-miR156b-3p	DnoNAC15	5	6371	6393	UGCUCACCUCUCUUUCUGUCAGU	Cleavage
ath-miR156b-3p	DnoNAC73	4.5	15823	15845	UGCUCACCUCUCUUUCUGUCAGU	Cleavage
ath-miR156b-3p	DnoNAC80	5	16842	16864	UGCUCACCUCUCUUUCUGUCAGU	Cleavage
ath-miR156b-5p	DnoNAC21	3.5	31012	31031	UGACAGAAGAGAGUGAGCAC	Cleavage
ath-miR156b-5p	DnoNAC22	5	748	767	UGACAGAAGAGAGUGAGCAC	Cleavage
ath-miR156b-5p	DnoNAC4	4.5	20631	20650	UGACAGAAGAGAGUGAGCAC	Cleavage
ath-miR156b-5p	DnoNAC42	4	17998	18016	UGACAGAAGAGAGUGAGCAC	Cleavage
ath-miR156b-5p	DnoNAC42	4.5	582	601	UGACAGAAGAGAGUGAGCAC	Cleavage
ath-miR156b-5p	DnoNAC65	4	962	981	UGACAGAAGAGAGUGAGCAC	Cleavage
ath-miR156b-5p	DnoNAC7	5	682	701	UGACAGAAGAGAGUGAGCAC	Cleavage
ath-miR156c-3p	DnoNAC32	4	182	203	GCUCACUGCUCUAUCUGUCAGA	Cleavage
ath-miR156c-3p	DnoNAC73	5	15384	15404	GCUCACUGCUCUAUCUGUCAGA	Cleavage
ath-miR156c-5p	DnoNAC21	3.5	31012	31031	UGACAGAAGAGAGUGAGCAC	Cleavage
ath-miR156c-5p	DnoNAC22	5	748	767	UGACAGAAGAGAGUGAGCAC	Cleavage
ath-miR156c-5p	DnoNAC4	4.5	20631	20650	UGACAGAAGAGAGUGAGCAC	Cleavage
ath-miR156c-5p	DnoNAC42	4	17998	18016	UGACAGAAGAGAGUGAGCAC	Cleavage
ath-miR156c-5p	DnoNAC42	4.5	582	601	UGACAGAAGAGAGUGAGCAC	Cleavage
ath-miR156c-5p	DnoNAC65	4	962	981	UGACAGAAGAGAGUGAGCAC	Cleavage
ath-miR156c-5p	DnoNAC7	5	682	701	UGACAGAAGAGAGUGAGCAC	Cleavage
ath-miR156d-3p	DnoNAC14	5	5678	5700	GCUCACUCUCUUUUUGUCAUAAC	Cleavage
ath-miR156d-3p	DnoNAC21	4.5	31112	31134	GCUCACUCUCUUUUUGUCAUAAC	Cleavage
ath-miR156d-3p	DnoNAC21	5	28364	28385	GCUCACUCUCUUUUUGUCAUAAC	Cleavage
ath-miR156d-3p	DnoNAC24	5	5604	5626	GCUCACUCUCUUUUUGUCAUAAC	Cleavage
ath-miR156d-3p	DnoNAC25	5	12086	12108	GCUCACUCUCUUUUUGUCAUAAC	Cleavage
ath-miR156d-3p	DnoNAC39	4.5	1760	1782	GCUCACUCUCUUUUUGUCAUAAC	Cleavage
ath-miR156d-3p	DnoNAC40	4.5	1763	1785	GCUCACUCUCUUUUUGUCAUAAC	Cleavage
ath-miR156d-3p	DnoNAC63	4.5	6143	6165	GCUCACUCUCUUUUUGUCAUAAC	Cleavage
ath-miR156d-3p	DnoNAC63	5	6107	6129	GCUCACUCUCUUUUUGUCAUAAC	Cleavage
ath-miR156d-5p	DnoNAC21	3.5	31012	31031	UGACAGAAGAGAGUGAGCAC	Cleavage
ath-miR156d-5p	DnoNAC22	5	748	767	UGACAGAAGAGAGUGAGCAC	Cleavage
ath-miR156d-5p	DnoNAC4	4.5	20631	20650	UGACAGAAGAGAGUGAGCAC	Cleavage
ath-miR156d-5p	DnoNAC42	4	17998	18016	UGACAGAAGAGAGUGAGCAC	Cleavage
ath-miR156d-5p	DnoNAC42	4.5	582	601	UGACAGAAGAGAGUGAGCAC	Cleavage
ath-miR156d-5p	DnoNAC65	4	962	981	UGACAGAAGAGAGUGAGCAC	Cleavage
ath-miR156d-5p	DnoNAC7	5	682	701	UGACAGAAGAGAGUGAGCAC	Cleavage
ath-miR156e	DnoNAC21	3.5	31012	31031	UGACAGAAGAGAGUGAGCAC	Cleavage
ath-miR156e	DnoNAC22	5	748	767	UGACAGAAGAGAGUGAGCAC	Cleavage
ath-miR156e	DnoNAC4	4.5	20631	20650	UGACAGAAGAGAGUGAGCAC	Cleavage
ath-miR156e	DnoNAC42	4	17998	18016	UGACAGAAGAGAGUGAGCAC	Cleavage
ath-miR156e	DnoNAC42	4.5	582	601	UGACAGAAGAGAGUGAGCAC	Cleavage
ath-miR156e	DnoNAC65	4	962	981	UGACAGAAGAGAGUGAGCAC	Cleavage
ath-miR156e	DnoNAC7	5	682	701	UGACAGAAGAGAGUGAGCAC	Cleavage
ath-miR156f-5p	DnoNAC21	3.5	31012	31031	UGACAGAAGAGAGUGAGCAC	Cleavage
ath-miR156f-5p	DnoNAC22	5	748	767	UGACAGAAGAGAGUGAGCAC	Cleavage
ath-miR156f-5p	DnoNAC4	4.5	20631	20650	UGACAGAAGAGAGUGAGCAC	Cleavage
ath-miR156f-5p	DnoNAC42	4	17998	18016	UGACAGAAGAGAGUGAGCAC	Cleavage
ath-miR156f-5p	DnoNAC42	4.5	582	601	UGACAGAAGAGAGUGAGCAC	Cleavage
ath-miR156f-5p	DnoNAC65	4	962	981	UGACAGAAGAGAGUGAGCAC	Cleavage
ath-miR156f-5p	DnoNAC7	5	682	701	UGACAGAAGAGAGUGAGCAC	Cleavage
ath-miR156g	DnoNAC1	5	1186	1205	CGACAGAAGAGAGUGAGCAC	Cleavage
ath-miR156g	DnoNAC21	3	31012	31031	CGACAGAAGAGAGUGAGCAC	Cleavage
ath-miR156g	DnoNAC22	4.5	748	767	CGACAGAAGAGAGUGAGCAC	Cleavage
ath-miR156g	DnoNAC42	4	582	601	CGACAGAAGAGAGUGAGCAC	Cleavage
ath-miR156g	DnoNAC42	5	17998	18016	CGACAGAAGAGAGUGAGCAC	Cleavage
ath-miR156g	DnoNAC65	5	962	981	CGACAGAAGAGAGUGAGCAC	Cleavage
ath-miR156h	DnoNAC1	5	1186	1205	UGACAGAAGAAAGAGAGCAC	Cleavage
ath-miR156h	DnoNAC12	5	235	254	UGACAGAAGAAAGAGAGCAC	Cleavage
ath-miR156h	DnoNAC17	4	1284	1303	UGACAGAAGAAAGAGAGCAC	Cleavage
ath-miR156h	DnoNAC17	5	331	350	UGACAGAAGAAAGAGAGCAC	Cleavage
ath-miR156h	DnoNAC2	5	1126	1145	UGACAGAAGAAAGAGAGCAC	Cleavage
ath-miR156h	DnoNAC21	5	18924	18943	UGACAGAAGAAAGAGA-GCAC	Cleavage
ath-miR156h	DnoNAC21	5	40244	40263	UGACAGAAGAAAGAGAGCAC	Cleavage
ath-miR156h	DnoNAC25	4	6162	6181	UGACAGAAGAAAGAGAGCAC	Translation
ath-miR156h	DnoNAC37	5	2149	2168	UGACAGAAGAAAGAGAGCAC	Cleavage
ath-miR156h	DnoNAC4	4.5	144	163	UGACAGAAGAAAGAGAGCAC	Cleavage
ath-miR156h	DnoNAC42	3	582	601	UGACAGAAGAAAGAGAGCAC	Cleavage
ath-miR156h	DnoNAC42	5	12118	12137	UGACAGAAGAAAGAGAGCAC	Cleavage
ath-miR156h	DnoNAC42	5	537	556	UGACAGAAGAAAGAGAGCAC	Cleavage
ath-miR156h	DnoNAC42	5	17998	18016	UGACAGAAGAAAGAGAGCAC	Cleavage
ath-miR156h	DnoNAC60	5	1505	1524	UGACAGAAGAAAGAGAGCAC	Cleavage
ath-miR156h	DnoNAC63	5	471	490	UGACAGAAGAAAGAGAGCAC	Cleavage
ath-miR156h	DnoNAC65	4.5	962	981	UGACAGAAGAAAGAGAGCAC	Translation
ath-miR156h	DnoNAC73	5	13263	13282	UGACAGAAGAAAGAGAGCAC	Cleavage
ath-miR156i	DnoNAC15	4.5	3361	3379	UGACAGAAGAGAGAGAGCAG	Cleavage
ath-miR156i	DnoNAC17	4.5	1284	1303	UGACAGAAGAGAGAGAGCAG	Cleavage
ath-miR156i	DnoNAC21	4.5	31012	31031	UGACAGAAGAGAGAGAGCAG	Cleavage
ath-miR156i	DnoNAC25	4.5	6162	6181	UGACAGAAGAGAGAGAGCAG	Translation
ath-miR156i	DnoNAC4	5	144	163	UGACAGAAGAGAGAGAGCAG	Cleavage
ath-miR156i	DnoNAC42	3.5	582	601	UGACAGAAGAGAGAGAGCAG	Cleavage
ath-miR156i	DnoNAC65	3	962	981	UGACAGAAGAGAGAGAGCAG	Cleavage
ath-miR156i	DnoNAC7	4	682	701	UGACAGAAGAGAGAGAGCAG	Cleavage
ath-miR156i	DnoNAC80	4.5	1662	1681	UGACAGAAGAGAGAGAGCAG	Translation
ath-miR156j	DnoNAC15	4.5	3361	3379	UGACAGAAGAGAGAGAGCAC	Cleavage
ath-miR156j	DnoNAC17	4.5	1284	1303	UGACAGAAGAGAGAGAGCAC	Cleavage
ath-miR156j	DnoNAC21	4.5	31012	31031	UGACAGAAGAGAGAGAGCAC	Cleavage
ath-miR156j	DnoNAC25	4.5	6162	6181	UGACAGAAGAGAGAGAGCAC	Translation
ath-miR156j	DnoNAC4	5	144	163	UGACAGAAGAGAGAGAGCAC	Cleavage
ath-miR156j	DnoNAC42	3.5	582	601	UGACAGAAGAGAGAGAGCAC	Cleavage
ath-miR156j	DnoNAC65	3	962	981	UGACAGAAGAGAGAGAGCAC	Cleavage
ath-miR156j	DnoNAC7	4	682	701	UGACAGAAGAGAGAGAGCAC	Cleavage
ath-miR156j	DnoNAC80	4.5	1662	1681	UGACAGAAGAGAGAGAGCAC	Translation
ath-miR157a-3p	DnoNAC21	4.5	39461	39481	GCUCUCUAGCCUUCUGUCAUC	Cleavage
ath-miR157a-3p	DnoNAC21	5	31149	31168	GCUCUCUAGCCUUCUGUCAUC	Cleavage
ath-miR157a-3p	DnoNAC25	3	13527	13547	GCUCUCUAGCCUUCUGUCAUC	Cleavage
ath-miR157a-3p	DnoNAC33	4.5	5853	5873	GCUCUCUAGCCUUCUGUCAUC	Cleavage
ath-miR157a-3p	DnoNAC4	3.5	6104	6124	GCUCUCUAGCCUUCUGUCAUC	Cleavage
ath-miR157a-3p	DnoNAC42	5	18256	18276	GCUCUCUAGCCUUCUGUCAUC	Cleavage
ath-miR157a-3p	DnoNAC64	5	645	665	GCUCUCUAGCCUUCUGUCAUC	Cleavage
ath-miR157a-5p	DnoNAC16	4.5	2043	2063	UUGACAGAAGAUAGAGAGCAC	Cleavage
ath-miR157a-5p	DnoNAC21	4.5	33325	33345	UUGACAGAAGAUAGAGAGCAC	Cleavage
ath-miR157a-5p	DnoNAC32	4.5	6416	6436	UUGACAGAAGAUAGAGAGCAC	Cleavage
ath-miR157a-5p	DnoNAC4	3.5	14508	14528	UUGACAGAAGAUAGAGAGCAC	Cleavage
ath-miR157a-5p	DnoNAC42	5	582	602	UUGACAGAAGAUAGAGAGCAC	Cleavage
ath-miR157a-5p	DnoNAC42	5	19508	19528	UUGACAGAAGAUAGAGAGCAC	Cleavage
ath-miR157a-5p	DnoNAC46	5	987	1007	UUGACAGAAGAUAGAGAGCAC	Cleavage
ath-miR157a-5p	DnoNAC64	5	484	503	UUGACAGAAGAUAGAGAGCAC	Cleavage
ath-miR157a-5p	DnoNAC65	5	962	982	UUGACAGAAGAUAGAGAGCAC	Cleavage
ath-miR157b-3p	DnoNAC21	4.5	39461	39481	GCUCUCUAGCCUUCUGUCAUC	Cleavage
ath-miR157b-3p	DnoNAC21	5	31149	31168	GCUCUCUAGCCUUCUGUCAUC	Cleavage
ath-miR157b-3p	DnoNAC25	3	13527	13547	GCUCUCUAGCCUUCUGUCAUC	Cleavage
ath-miR157b-3p	DnoNAC33	4.5	5853	5873	GCUCUCUAGCCUUCUGUCAUC	Cleavage
ath-miR157b-3p	DnoNAC4	3.5	6104	6124	GCUCUCUAGCCUUCUGUCAUC	Cleavage
ath-miR157b-3p	DnoNAC42	5	18256	18276	GCUCUCUAGCCUUCUGUCAUC	Cleavage
ath-miR157b-3p	DnoNAC64	5	645	665	GCUCUCUAGCCUUCUGUCAUC	Cleavage
ath-miR157b-5p	DnoNAC16	4.5	2043	2063	UUGACAGAAGAUAGAGAGCAC	Cleavage
ath-miR157b-5p	DnoNAC21	4.5	33325	33345	UUGACAGAAGAUAGAGAGCAC	Cleavage
ath-miR157b-5p	DnoNAC32	4.5	6416	6436	UUGACAGAAGAUAGAGAGCAC	Cleavage
ath-miR157b-5p	DnoNAC4	3.5	14508	14528	UUGACAGAAGAUAGAGAGCAC	Cleavage
ath-miR157b-5p	DnoNAC42	5	582	602	UUGACAGAAGAUAGAGAGCAC	Cleavage
ath-miR157b-5p	DnoNAC42	5	19508	19528	UUGACAGAAGAUAGAGAGCAC	Cleavage
ath-miR157b-5p	DnoNAC46	5	987	1007	UUGACAGAAGAUAGAGAGCAC	Cleavage
ath-miR157b-5p	DnoNAC64	5	484	503	UUGACAGAAGAUAGAGAGCAC	Cleavage
ath-miR157b-5p	DnoNAC65	5	962	982	UUGACAGAAGAUAGAGAGCAC	Cleavage
ath-miR157c-3p	DnoNAC14	5	5785	5805	GCUCUCUAUACUUCUGUCACC	Translation
ath-miR157c-3p	DnoNAC33	5	2581	2601	GCUCUCUAUACUUCUGUCACC	Cleavage
ath-miR157c-3p	DnoNAC76	5	29696	29715	GCUCUCUAUACUUCUGUCACC	Cleavage
ath-miR157c-5p	DnoNAC16	4.5	2043	2063	UUGACAGAAGAUAGAGAGCAC	Cleavage
ath-miR157c-5p	DnoNAC21	4.5	33325	33345	UUGACAGAAGAUAGAGAGCAC	Cleavage
ath-miR157c-5p	DnoNAC32	4.5	6416	6436	UUGACAGAAGAUAGAGAGCAC	Cleavage
ath-miR157c-5p	DnoNAC4	3.5	14508	14528	UUGACAGAAGAUAGAGAGCAC	Cleavage
ath-miR157c-5p	DnoNAC42	5	582	602	UUGACAGAAGAUAGAGAGCAC	Cleavage
ath-miR157c-5p	DnoNAC42	5	19508	19528	UUGACAGAAGAUAGAGAGCAC	Cleavage
ath-miR157c-5p	DnoNAC46	5	987	1007	UUGACAGAAGAUAGAGAGCAC	Cleavage
ath-miR157c-5p	DnoNAC64	5	484	503	UUGACAGAAGAUAGAGAGCAC	Cleavage
ath-miR157c-5p	DnoNAC65	5	962	982	UUGACAGAAGAUAGAGAGCAC	Cleavage
ath-miR157d	DnoNAC21	4.5	33325	33344	UGACAGAAGAUAGAGAGCAC	Cleavage
ath-miR157d	DnoNAC4	4.5	137	156	UGACAGAAGAUAGAGAGCAC	Cleavage
ath-miR157d	DnoNAC4	4.5	14508	14527	UGACAGAAGAUAGAGAGCAC	Cleavage
ath-miR157d	DnoNAC42	4.5	582	601	UGACAGAAGAUAGAGAGCAC	Translation
ath-miR157d	DnoNAC64	5	484	502	UGACAGAAGAUAGAGAGCAC	Cleavage
ath-miR157d	DnoNAC65	4.5	962	981	UGACAGAAGAUAGAGAGCAC	Translation
ath-miR158a-3p	DnoNAC76	5	19422	19441	UCCCAAAUGUAGACAAAGCA	Cleavage
ath-miR158a-5p	DnoNAC4	4.5	8659	8679	CUUUGUCUACAAUUUUGGAAA	Cleavage
ath-miR158a-5p	DnoNAC51	5	256	276	CUUUGUCUACAAUUUUGGAAA	Translation
ath-miR158a-5p	DnoNAC63	5	1150	1170	CUUUGUCUACAAUUUUGGAAA	Cleavage
ath-miR158a-5p	DnoNAC81	3.5	390	410	CUUUGUCUACAAUUUUGGAAA	Cleavage
ath-miR158b	DnoNAC24	5	2921	2940	CCCCAAAUGUAGACAAAGCA	Translation
ath-miR159a	DnoNAC21	5	34322	34342	UUUGGAUUGAAGGGAGCUCUA	Cleavage
ath-miR159a	DnoNAC33	4.5	648	668	UUUGGAUUGAAGGGAGCUCUA	Cleavage
ath-miR159a	DnoNAC37	5	3178	3198	UUUGGAUUGAAGGGAGCUCUA	Cleavage
ath-miR159a	DnoNAC4	5	20716	20736	UUUGGAUUGAAGGGAGCUCUA	Cleavage
ath-miR159a	DnoNAC46	4	2859	2879	UUUGGAUUGAAGGGAGCUCUA	Translation
ath-miR159a	DnoNAC5	4.5	894	914	UUUGGAUUGAAGGGAGCUCUA	Cleavage
ath-miR159a	DnoNAC61	5	2764	2784	UUUGGAUUGAAGGGAGCUCUA	Translation
ath-miR159a	DnoNAC64	4.5	20	40	UUUGGAUUGAAGGGAGCUCUA	Cleavage
ath-miR159a	DnoNAC76	5	3802	3822	UUUGGAUUGAAGGGAGCUCUA	Cleavage
ath-miR159a	DnoNAC80	5	8949	8969	UUUGGAUUGAAGGGAGCUCUA	Cleavage
ath-miR159b-3p	DnoNAC21	5	34322	34342	UUUGGAUUGAAGGGAGCUCUU	Cleavage
ath-miR159b-3p	DnoNAC33	4.5	648	668	UUUGGAUUGAAGGGAGCUCUU	Cleavage
ath-miR159b-3p	DnoNAC37	5	3178	3198	UUUGGAUUGAAGGGAGCUCUU	Cleavage
ath-miR159b-3p	DnoNAC4	5	20716	20736	UUUGGAUUGAAGGGAGCUCUU	Cleavage
ath-miR159b-3p	DnoNAC46	4	2859	2879	UUUGGAUUGAAGGGAGCUCUU	Translation
ath-miR159b-3p	DnoNAC5	4.5	894	914	UUUGGAUUGAAGGGAGCUCUU	Cleavage
ath-miR159b-3p	DnoNAC61	5	2764	2784	UUUGGAUUGAAGGGAGCUCUU	Translation
ath-miR159b-3p	DnoNAC64	4.5	20	40	UUUGGAUUGAAGGGAGCUCUU	Cleavage
ath-miR159b-3p	DnoNAC76	5	3802	3822	UUUGGAUUGAAGGGAGCUCUU	Cleavage
ath-miR159b-3p	DnoNAC80	5	8949	8969	UUUGGAUUGAAGGGAGCUCUU	Cleavage
ath-miR159b-5p	DnoNAC42	5	11432	11452	GAGCUCCUUGAAGUUCAAUGG	Translation
ath-miR159b-5p	DnoNAC80	5	29841	29861	GAGCUCCUUGAAGUUCAAUGG	Translation
ath-miR159c	DnoNAC21	5	34322	34342	UUUGGAUUGAAGGGAGCUCCU	Cleavage
ath-miR159c	DnoNAC33	4.5	648	668	UUUGGAUUGAAGGGAGCUCCU	Cleavage
ath-miR159c	DnoNAC37	5	3178	3198	UUUGGAUUGAAGGGAGCUCCU	Cleavage
ath-miR159c	DnoNAC4	5	20716	20736	UUUGGAUUGAAGGGAGCUCCU	Cleavage
ath-miR159c	DnoNAC46	4	2859	2879	UUUGGAUUGAAGGGAGCUCCU	Translation
ath-miR159c	DnoNAC5	4.5	894	914	UUUGGAUUGAAGGGAGCUCCU	Cleavage
ath-miR159c	DnoNAC61	5	2764	2784	UUUGGAUUGAAGGGAGCUCCU	Translation
ath-miR159c	DnoNAC64	4.5	20	40	UUUGGAUUGAAGGGAGCUCCU	Cleavage
ath-miR159c	DnoNAC76	5	3802	3822	UUUGGAUUGAAGGGAGCUCCU	Cleavage
ath-miR159c	DnoNAC80	5	8949	8969	UUUGGAUUGAAGGGAGCUCCU	Cleavage
ath-miR160c-3p	DnoNAC4	5	12667	12687	CGUACAAGGAGUCAAGCAUGA	Cleavage
ath-miR160c-3p	DnoNAC80	5	30086	30106	CGUACAAGGAGUCAAGCAUGA	Cleavage
ath-miR161.1	DnoNAC21	5	35957	35977	UGAAAGUGACUACAUCGGGGU	Translation
ath-miR161.2	DnoNAC21	5	33447	33467	UCAAUGCAUUGAAAGUGACUA	Cleavage
ath-miR161.2	DnoNAC76	4.5	26012	26032	UCAAUGCAUUGAAAGUGACUA	Cleavage
ath-miR162a-3p	DnoNAC67	4	1820	1840	UCGAUAAACCUCUGCAUCCAG	Cleavage
ath-miR162a-5p	DnoNAC33	5	2759	2780	UGGAGGCAGCGGUUCAUCGAUC	Cleavage
ath-miR162b-3p	DnoNAC67	4	1820	1840	UCGAUAAACCUCUGCAUCCAG	Cleavage
ath-miR162b-5p	DnoNAC33	5	2759	2780	UGGAGGCAGCGGUUCAUCGAUC	Cleavage
ath-miR163	DnoNAC21	4.5	4427	4450	UUGAAGAGGACUUGGAACUUCGAU	Cleavage
ath-miR163	DnoNAC24	5	2693	2717	UUGAAG-AGGACUUGGAACUUCGAU	Cleavage
ath-miR163	DnoNAC25	5	2383	2408	UUGAAGAGGACUUGGAACUU--CGAU	Translation
ath-miR163	DnoNAC32	4.5	4482	4505	UUGAAGAGGACUUGGAACUUCGAU	Translation
ath-miR163	DnoNAC32	5	5835	5858	UUGAAGAGGACUUGGAACUUCGAU	Translation
ath-miR163	DnoNAC47	5	1345	1368	UUGAAGAGGACUUGGAACUUCGAU	Cleavage
ath-miR163	DnoNAC73	5	2649	2672	UUGAAGAGGACUUGGAACUUCGAU	Cleavage
ath-miR163	DnoNAC81	4.5	4678	4701	UUGAAGAGGACUUGGAACUUCGAU	Translation
ath-miR164a	DnoNAC3	0	923	943	UGGAGAAGCAGGGCACGUGCA	Cleavage
ath-miR164a	DnoNAC33	4	265	284	UGGAGAAGCAGGGCACGUGCA	Cleavage
ath-miR164a	DnoNAC34	1.5	808	828	UGGAGAAGCAGGGCACGUGCA	Cleavage
ath-miR164a	DnoNAC4	4.5	21017	21037	UGGAGAAGCAGGGCACGUGCA	Cleavage
ath-miR164a	DnoNAC4	5	134	154	UGGAGAAGCAGGGCACGUGCA	Cleavage
ath-miR164a	DnoNAC73	5	21833	21853	UGGAGAAGCAGGGCACGUGCA	Cleavage
ath-miR164a	DnoNAC76	5	8794	8814	UGGAGAAGCAGGGCACGUGCA	Cleavage
ath-miR164a	DnoNAC76	5	15821	15841	UGGAGAAGCAGGGCACGUGCA	Cleavage
ath-miR164a	DnoNAC80	5	20111	20131	UGGAGAAGCAGGGCACGUGCA	Cleavage
ath-miR164b-3p	DnoNAC19	4.5	265	285	CAUGUGCCCAUCUUCACCAUC	Translation
ath-miR164b-3p	DnoNAC36	5	2379	2399	CAUGUGCCCAUCUUCACCAUC	Translation
ath-miR164b-3p	DnoNAC80	5	9831	9851	CAUGUGCCCAUCUUCACCAUC	Cleavage
ath-miR164b-5p	DnoNAC3	0	923	943	UGGAGAAGCAGGGCACGUGCA	Cleavage
ath-miR164b-5p	DnoNAC33	4	265	284	UGGAGAAGCAGGGCACGUGCA	Cleavage
ath-miR164b-5p	DnoNAC34	1.5	808	828	UGGAGAAGCAGGGCACGUGCA	Cleavage
ath-miR164b-5p	DnoNAC4	4.5	21017	21037	UGGAGAAGCAGGGCACGUGCA	Cleavage
ath-miR164b-5p	DnoNAC4	5	134	154	UGGAGAAGCAGGGCACGUGCA	Cleavage
ath-miR164b-5p	DnoNAC73	5	21833	21853	UGGAGAAGCAGGGCACGUGCA	Cleavage
ath-miR164b-5p	DnoNAC76	5	8794	8814	UGGAGAAGCAGGGCACGUGCA	Cleavage
ath-miR164b-5p	DnoNAC76	5	15821	15841	UGGAGAAGCAGGGCACGUGCA	Cleavage
ath-miR164b-5p	DnoNAC80	5	20111	20131	UGGAGAAGCAGGGCACGUGCA	Cleavage
ath-miR164c-3p	DnoNAC19	3.5	265	285	CACGUGUUCUACUACUCCAAC	Translation
ath-miR164c-3p	DnoNAC32	5	247	267	CACGUGUUCUACUACUCCAAC	Translation
ath-miR164c-3p	DnoNAC50	5	199	219	CACGUGUUCUACUACUCCAAC	Translation
ath-miR164c-3p	DnoNAC83	5	1237	1257	CACGUGUUCUACUACUCCAAC	Translation
ath-miR164c-5p	DnoNAC3	0	923	943	UGGAGAAGCAGGGCACGUGCG	Cleavage
ath-miR164c-5p	DnoNAC33	4	265	284	UGGAGAAGCAGGGCACGUGCG	Cleavage
ath-miR164c-5p	DnoNAC34	1.5	808	828	UGGAGAAGCAGGGCACGUGCG	Cleavage
ath-miR164c-5p	DnoNAC4	4.5	21017	21037	UGGAGAAGCAGGGCACGUGCG	Cleavage
ath-miR164c-5p	DnoNAC4	5	134	154	UGGAGAAGCAGGGCACGUGCG	Cleavage
ath-miR164c-5p	DnoNAC73	5	21833	21853	UGGAGAAGCAGGGCACGUGCG	Cleavage
ath-miR164c-5p	DnoNAC76	5	8794	8814	UGGAGAAGCAGGGCACGUGCG	Cleavage
ath-miR164c-5p	DnoNAC76	5	15821	15841	UGGAGAAGCAGGGCACGUGCG	Cleavage
ath-miR164c-5p	DnoNAC80	5	20111	20131	UGGAGAAGCAGGGCACGUGCG	Cleavage
ath-miR165a-3p	DnoNAC47	5	1715	1735	UCGGACCAGGCUUCAUCCCCC	Cleavage
ath-miR165a-3p	DnoNAC59	4.5	2736	2756	UCGGACCAGGCUUCAUCCCCC	Translation
ath-miR165a-5p	DnoNAC17	4.5	2438	2458	GGAAUGUUGUCUGGAUCGAGG	Translation
ath-miR165a-5p	DnoNAC24	5	56	75	GGAAUGUUGUCUGGAUCGAGG	Cleavage
ath-miR165a-5p	DnoNAC24	5	1426	1446	GGAAUGUUGUCUGGAUCGAGG	Cleavage
ath-miR165a-5p	DnoNAC25	4	8652	8672	GGAAUGUUGUCUGGAUCGAGG	Cleavage
ath-miR165a-5p	DnoNAC42	4.5	906	926	GGAAUGUUGUCUGGAUCGAGG	Cleavage
ath-miR165b	DnoNAC47	5	1715	1735	UCGGACCAGGCUUCAUCCCCC	Cleavage
ath-miR165b	DnoNAC59	4.5	2736	2756	UCGGACCAGGCUUCAUCCCCC	Translation
ath-miR166a-3p	DnoNAC59	4.5	2737	2756	UCGGACCAGGCUUCAUUCCCC	Translation
ath-miR166a-5p	DnoNAC4	5	3852	3872	GGACUGUUGUCUGGCUCGAGG	Cleavage
ath-miR166a-5p	DnoNAC4	5	9174	9194	GGACUGUUGUCUGGCUCGAGG	Cleavage
ath-miR166a-5p	DnoNAC42	4.5	8799	8819	GGACUGUUGUCUGGCUCGAGG	Cleavage
ath-miR166b-3p	DnoNAC59	4.5	2737	2756	UCGGACCAGGCUUCAUUCCCC	Translation
ath-miR166b-5p	DnoNAC4	5	3852	3872	GGACUGUUGUCUGGCUCGAGG	Cleavage
ath-miR166b-5p	DnoNAC4	5	9174	9194	GGACUGUUGUCUGGCUCGAGG	Cleavage
ath-miR166b-5p	DnoNAC42	4.5	8799	8819	GGACUGUUGUCUGGCUCGAGG	Cleavage
ath-miR166c	DnoNAC59	4.5	2737	2756	UCGGACCAGGCUUCAUUCCCC	Translation
ath-miR166d	DnoNAC59	4.5	2737	2756	UCGGACCAGGCUUCAUUCCCC	Translation
ath-miR166e-3p	DnoNAC59	4.5	2737	2756	UCGGACCAGGCUUCAUUCCCC	Translation
ath-miR166e-5p	DnoNAC21	4.5	17518	17538	GGAAUGUUGUCUGGCACGAGG	Translation
ath-miR166e-5p	DnoNAC24	5	56	75	GGAAUGUUGUCUGGCACGAGG	Cleavage
ath-miR166e-5p	DnoNAC24	5	1426	1446	GGAAUGUUGUCUGGCACGAGG	Cleavage
ath-miR166e-5p	DnoNAC42	5	8908	8928	GGAAUGUUGUCUGGCACGAGG	Cleavage
ath-miR166e-5p	DnoNAC74	4.5	1636	1656	GGAAUGUUGUCUGGCACGAGG	Cleavage
ath-miR166f	DnoNAC59	4.5	2737	2756	UCGGACCAGGCUUCAUUCCCC	Translation
ath-miR166g	DnoNAC59	4.5	2737	2756	UCGGACCAGGCUUCAUUCCCC	Translation
ath-miR167a-3p	DnoNAC15	5	8281	8301	GAUCAUGUUCGCAGUUUCACC	Cleavage
ath-miR167a-3p	DnoNAC76	4	606	626	GAUCAUGUUCGCAGUUUCACC	Cleavage
ath-miR167c-3p	DnoNAC21	5	27235	27257	UAGGUCAUGCUGGUAGUUUCACC	Cleavage
ath-miR167c-3p	DnoNAC59	5	436	458	UAGGUCAUGCUGGUAGUUUCACC	Cleavage
ath-miR167c-3p	DnoNAC6	3	836	858	UAGGUCAUGCUGGUAGUUUCACC	Cleavage
ath-miR167c-3p	DnoNAC63	5	10008	10030	UAGGUCAUGCUGGUAGUUUCACC	Cleavage
ath-miR167c-3p	DnoNAC74	4.5	1026	1048	UAGGUCAUGCUGGUAGUUUCACC	Cleavage
ath-miR167c-3p	DnoNAC83	5	1496	1518	UAGGUCAUGCUGGUAGUUUCACC	Translation
ath-miR168a-3p	DnoNAC32	4	7013	7033	CCCGCCUUGCAUCAACUGAAU	Cleavage
ath-miR168a-3p	DnoNAC80	5	9768	9788	CCCGCCUUGCAUCAACUGAAU	Cleavage
ath-miR168a-5p	DnoNAC21	4	15959	15979	UCGCUUGGUGCAGGUCGGGAA	Cleavage
ath-miR168a-5p	DnoNAC73	5	10334	10354	UCGCUUGGUGCAGGUCGGGAA	Cleavage
ath-miR168a-5p	DnoNAC76	5	1734	1754	UCGCUUGGUGCAGGUCGGGAA	Translation
ath-miR168a-5p	DnoNAC76	5	17269	17289	UCGCUUGGUGCAGGUCGGGAA	Cleavage
ath-miR168b-3p	DnoNAC2	5	658	677	CCCGUCUUGUAUCAACUGAAU	Translation
ath-miR168b-3p	DnoNAC32	5	7013	7033	CCCGUCUUGUAUCAACUGAAU	Cleavage
ath-miR168b-3p	DnoNAC35	5	813	833	CCCGUCUUGUAUCAACUGAAU	Translation
ath-miR168b-5p	DnoNAC21	4	15959	15979	UCGCUUGGUGCAGGUCGGGAA	Cleavage
ath-miR168b-5p	DnoNAC73	5	10334	10354	UCGCUUGGUGCAGGUCGGGAA	Cleavage
ath-miR168b-5p	DnoNAC76	5	1734	1754	UCGCUUGGUGCAGGUCGGGAA	Translation
ath-miR168b-5p	DnoNAC76	5	17269	17289	UCGCUUGGUGCAGGUCGGGAA	Cleavage
ath-miR169a-5p	DnoNAC68	4.5	487	507	CAGCCAAGGAUGACUUGCCGA	Cleavage
ath-miR169b-3p	DnoNAC32	5	754	775	GGCAAGUUGUCCUUCGGCUACA	Translation
ath-miR169b-3p	DnoNAC7	3.5	763	784	GGCAAGUUGUCCUUCGGCUACA	Cleavage
ath-miR169b-5p	DnoNAC68	4.5	487	507	CAGCCAAGGAUGACUUGCCGG	Cleavage
ath-miR169c	DnoNAC68	4.5	487	507	CAGCCAAGGAUGACUUGCCGG	Cleavage
ath-miR169d	DnoNAC15	4	4717	4737	UGAGCCAAGGAUGACUUGCCG	Cleavage
ath-miR169d	DnoNAC66	4	1260	1280	UGAGCCAAGGAUGACUUGCCG	Cleavage
ath-miR169d	DnoNAC68	5	488	508	UGAGCCAAGGAUGACUUGCCG	Cleavage
ath-miR169d	DnoNAC80	5	32811	32831	UGAGCCAAGGAUGACUUGCCG	Cleavage
ath-miR169e	DnoNAC15	4	4717	4737	UGAGCCAAGGAUGACUUGCCG	Cleavage
ath-miR169e	DnoNAC66	4	1260	1280	UGAGCCAAGGAUGACUUGCCG	Cleavage
ath-miR169e	DnoNAC68	5	488	508	UGAGCCAAGGAUGACUUGCCG	Cleavage
ath-miR169e	DnoNAC80	5	32811	32831	UGAGCCAAGGAUGACUUGCCG	Cleavage
ath-miR169f-3p	DnoNAC4	4	8668	8688	GCAAGUUGACCUUGGCUCUGC	Cleavage
ath-miR169f-3p	DnoNAC73	4.5	9970	9990	GCAAGUUGACCUUGGCUCUGC	Cleavage
ath-miR169f-5p	DnoNAC15	4	4717	4737	UGAGCCAAGGAUGACUUGCCG	Cleavage
ath-miR169f-5p	DnoNAC66	4	1260	1280	UGAGCCAAGGAUGACUUGCCG	Cleavage
ath-miR169f-5p	DnoNAC68	5	488	508	UGAGCCAAGGAUGACUUGCCG	Cleavage
ath-miR169f-5p	DnoNAC80	5	32811	32831	UGAGCCAAGGAUGACUUGCCG	Cleavage
ath-miR169g-3p	DnoNAC4	5	18469	18489	UCCGGCAAGUUGACCUUGGCU	Cleavage
ath-miR169g-3p	DnoNAC70	4.5	15	35	UCCGGCAAGUUGACCUUGGCU	Cleavage
ath-miR169g-5p	DnoNAC15	4	4717	4737	UGAGCCAAGGAUGACUUGCCG	Cleavage
ath-miR169g-5p	DnoNAC66	4	1260	1280	UGAGCCAAGGAUGACUUGCCG	Cleavage
ath-miR169g-5p	DnoNAC68	5	488	508	UGAGCCAAGGAUGACUUGCCG	Cleavage
ath-miR169g-5p	DnoNAC80	5	32811	32831	UGAGCCAAGGAUGACUUGCCG	Cleavage
ath-miR169h	DnoNAC68	3.5	487	507	UAGCCAAGGAUGACUUGCCUG	Cleavage
ath-miR169i	DnoNAC68	3.5	487	507	UAGCCAAGGAUGACUUGCCUG	Cleavage
ath-miR169j	DnoNAC68	3.5	487	507	UAGCCAAGGAUGACUUGCCUG	Cleavage
ath-miR169k	DnoNAC68	3.5	487	507	UAGCCAAGGAUGACUUGCCUG	Cleavage
ath-miR169l	DnoNAC68	3.5	487	507	UAGCCAAGGAUGACUUGCCUG	Cleavage
ath-miR169m	DnoNAC68	3.5	487	507	UAGCCAAGGAUGACUUGCCUG	Cleavage
ath-miR169n	DnoNAC68	3.5	487	507	UAGCCAAGGAUGACUUGCCUG	Cleavage
ath-miR170-3p	DnoNAC15	5	9360	9380	UGAUUGAGCCGUGUCAAUAUC	Translation
ath-miR170-3p	DnoNAC70	5	221	241	UGAUUGAGCCGUGUCAAUAUC	Cleavage
ath-miR170-5p	DnoNAC11	5	752	771	UAUUGGCCUGGUUCACUCAGA	Cleavage
ath-miR170-5p	DnoNAC15	4.5	874	894	UAUUGGCCUGGUUCACUCAGA	Cleavage
ath-miR170-5p	DnoNAC39	4.5	3564	3584	UAUUGGCCUGGUUCACUCAGA	Translation
ath-miR170-5p	DnoNAC40	4.5	4939	4959	UAUUGGCCUGGUUCACUCAGA	Translation
ath-miR171a-3p	DnoNAC70	4.5	221	241	UGAUUGAGCCGCGCCAAUAUC	Cleavage
ath-miR171a-5p	DnoNAC11	5	752	771	UAUUGGCCUGGUUCACUCAGA	Cleavage
ath-miR171a-5p	DnoNAC15	4.5	874	894	UAUUGGCCUGGUUCACUCAGA	Cleavage
ath-miR171a-5p	DnoNAC39	4.5	3564	3584	UAUUGGCCUGGUUCACUCAGA	Translation
ath-miR171a-5p	DnoNAC40	4.5	4939	4959	UAUUGGCCUGGUUCACUCAGA	Translation
ath-miR171b-5p	DnoNAC21	5	22856	22876	AGAUAUUAGUGCGGUUCAAUC	Cleavage
ath-miR171b-5p	DnoNAC71	4.5	766	788	AGAUAUUAGUGCGG--UUCAAUC	Cleavage
ath-miR171b-5p	DnoNAC73	4.5	4744	4764	AGAUAUUAGUGCGGUUCAAUC	Cleavage
ath-miR171c-5p	DnoNAC12	5	4565	4585	AGAUAUUGGUGCGGUUCAAUC	Cleavage
ath-miR171c-5p	DnoNAC21	3.5	22856	22876	AGAUAUUGGUGCGGUUCAAUC	Cleavage
ath-miR171c-5p	DnoNAC32	4.5	2713	2733	AGAUAUUGGUGCGGUUCAAUC	Translation
ath-miR171c-5p	DnoNAC37	5	2099	2119	AGAUAUUGGUGCGGUUCAAUC	Cleavage
ath-miR171c-5p	DnoNAC4	5	6013	6033	AGAUAUUGGUGCGGUUCAAUC	Cleavage
ath-miR171c-5p	DnoNAC71	5	766	788	AGAUAUUGGUGCGG--UUCAAUC	Cleavage
ath-miR171c-5p	DnoNAC73	3	4744	4764	AGAUAUUGGUGCGGUUCAAUC	Cleavage
ath-miR172a	DnoNAC4	5	10532	10552	AGAAUCUUGAUGAUGCUGCAU	Cleavage
ath-miR172a	DnoNAC57	5	1434	1454	AGAAUCUUGAUGAUGCUGCAU	Cleavage
ath-miR172a	DnoNAC63	4.5	9025	9045	AGAAUCUUGAUGAUGCUGCAU	Cleavage
ath-miR172a	DnoNAC80	5	23499	23519	AGAAUCUUGAUGAUGCUGCAU	Cleavage
ath-miR172a	DnoNAC82	4.5	1138	1158	AGAAUCUUGAUGAUGCUGCAU	Cleavage
ath-miR172b-3p	DnoNAC4	5	10532	10552	AGAAUCUUGAUGAUGCUGCAU	Cleavage
ath-miR172b-3p	DnoNAC57	5	1434	1454	AGAAUCUUGAUGAUGCUGCAU	Cleavage
ath-miR172b-3p	DnoNAC63	4.5	9025	9045	AGAAUCUUGAUGAUGCUGCAU	Cleavage
ath-miR172b-3p	DnoNAC80	5	23499	23519	AGAAUCUUGAUGAUGCUGCAU	Cleavage
ath-miR172b-3p	DnoNAC82	4.5	1138	1158	AGAAUCUUGAUGAUGCUGCAU	Cleavage
ath-miR172b-5p	DnoNAC25	5	120	139	GCAGCACCAUUAAGAUUCAC	Cleavage
ath-miR172b-5p	DnoNAC42	4.5	11434	11453	GCAGCACCAUUAAGAUUCAC	Cleavage
ath-miR172b-5p	DnoNAC73	5	6245	6264	GCAGCACCAUUAAGAUUCAC	Cleavage
ath-miR172c	DnoNAC11	5	3075	3094	AGAAUCUUGAUGAUGCUGCAG	Cleavage
ath-miR172c	DnoNAC4	5	10532	10552	AGAAUCUUGAUGAUGCUGCAG	Cleavage
ath-miR172c	DnoNAC57	5	1434	1454	AGAAUCUUGAUGAUGCUGCAG	Cleavage
ath-miR172c	DnoNAC63	4.5	9025	9045	AGAAUCUUGAUGAUGCUGCAG	Cleavage
ath-miR172c	DnoNAC80	5	23499	23519	AGAAUCUUGAUGAUGCUGCAG	Cleavage
ath-miR172c	DnoNAC82	4.5	1138	1158	AGAAUCUUGAUGAUGCUGCAG	Cleavage
ath-miR172d-3p	DnoNAC11	5	3075	3094	AGAAUCUUGAUGAUGCUGCAG	Cleavage
ath-miR172d-3p	DnoNAC4	5	10532	10552	AGAAUCUUGAUGAUGCUGCAG	Cleavage
ath-miR172d-3p	DnoNAC57	5	1434	1454	AGAAUCUUGAUGAUGCUGCAG	Cleavage
ath-miR172d-3p	DnoNAC63	4.5	9025	9045	AGAAUCUUGAUGAUGCUGCAG	Cleavage
ath-miR172d-3p	DnoNAC80	5	23499	23519	AGAAUCUUGAUGAUGCUGCAG	Cleavage
ath-miR172d-3p	DnoNAC82	4.5	1138	1158	AGAAUCUUGAUGAUGCUGCAG	Cleavage
ath-miR172d-5p	DnoNAC25	4.5	5738	5758	GCAACAUCUUCAAGAUUCAGA	Cleavage
ath-miR172d-5p	DnoNAC42	4.5	11433	11453	GCAACAUCUUCAAGAUUCAGA	Cleavage
ath-miR172d-5p	DnoNAC73	5	23746	23766	GCAACAUCUUCAAGAUUCAGA	Cleavage
ath-miR172e-3p	DnoNAC15	4.5	1368	1388	GGAAUCUUGAUGAUGCUGCAU	Cleavage
ath-miR172e-3p	DnoNAC63	5	9025	9045	GGAAUCUUGAUGAUGCUGCAU	Cleavage
ath-miR172e-3p	DnoNAC80	5	23499	23519	GGAAUCUUGAUGAUGCUGCAU	Cleavage
ath-miR172e-3p	DnoNAC81	4.5	3416	3436	GGAAUCUUGAUGAUGCUGCAU	Cleavage
ath-miR172e-3p	DnoNAC82	5	1138	1158	GGAAUCUUGAUGAUGCUGCAU	Cleavage
ath-miR172e-5p	DnoNAC25	5	120	139	GCAGCACCAUUAAGAUUCAC	Cleavage
ath-miR172e-5p	DnoNAC42	4.5	11434	11453	GCAGCACCAUUAAGAUUCAC	Cleavage
ath-miR172e-5p	DnoNAC73	5	6245	6264	GCAGCACCAUUAAGAUUCAC	Cleavage
ath-miR173-3p	DnoNAC25	5	26562	26582	UGAUUCUCUGUGUAAGCGAAA	Cleavage
ath-miR173-3p	DnoNAC48	4.5	1079	1099	UGAUUCUCUGUGUAAGCGAAA	Cleavage
ath-miR173-3p	DnoNAC73	4	12251	12271	UGAUUCUCUGUGUAAGCGAAA	Cleavage
ath-miR173-3p	DnoNAC73	5	17794	17813	UGAUUCUCUGUGUAAGCGAAA	Cleavage
ath-miR173-3p	DnoNAC80	4	26435	26455	UGAUUCUCUGUGUAAGCGAAA	Translation
ath-miR173-5p	DnoNAC62	5	835	856	UUCGCUUGCAGAGAGAAAUCAC	Cleavage
ath-miR173-5p	DnoNAC65	4	67	88	UUCGCUUGCAGAGAGAAAUCAC	Cleavage
ath-miR173-5p	DnoNAC73	3.5	8198	8219	UUCGCUUGCAGAGAGAAAUCAC	Cleavage
ath-miR173-5p	DnoNAC80	4.5	32666	32687	UUCGCUUGCAGAGAGAAAUCAC	Cleavage
ath-miR173-5p	DnoNAC82	5	4683	4704	UUCGCUUGCAGAGAGAAAUCAC	Cleavage
ath-miR1886.1	DnoNAC1	5	2957	2977	UGAGAGAAGUGAGAUGAAAUC	Cleavage
ath-miR1886.1	DnoNAC15	4	3749	3769	UGAGAGAAGUGAGAUGAAAUC	Cleavage
ath-miR1886.1	DnoNAC24	4.5	608	628	UGAGAGAAGUGAGAUGAAAUC	Cleavage
ath-miR1886.1	DnoNAC25	5	29990	30010	UGAGAGAAGUGAGAUGAAAUC	Cleavage
ath-miR1886.1	DnoNAC32	5	10199	10219	UGAGAGAAGUGAGAUGAAAUC	Cleavage
ath-miR1886.1	DnoNAC32	5	9121	9141	UGAGAGAAGUGAGAUGAAAUC	Cleavage
ath-miR1886.1	DnoNAC4	5	4190	4210	UGAGAGAAGUGAGAUGAAAUC	Cleavage
ath-miR1886.1	DnoNAC4	5	9512	9532	UGAGAGAAGUGAGAUGAAAUC	Cleavage
ath-miR1886.1	DnoNAC4	5	1159	1178	UGAGAGAAGUGAGAUGAAAUC	Cleavage
ath-miR1886.1	DnoNAC40	4	4192	4212	UGAGAGAAGUGAGAUGAAAUC	Cleavage
ath-miR1886.1	DnoNAC42	4	11040	11060	UGAGAGAAGUGAGAUGAAAUC	Cleavage
ath-miR1886.1	DnoNAC42	4.5	19517	19537	UGAGAGAAGUGAGAUGAAAUC	Cleavage
ath-miR1886.1	DnoNAC42	5	536	556	UGAGAGAAGUGAGAUGAAAUC	Translation
ath-miR1886.1	DnoNAC60	4	793	813	UGAGAGAAGUGAGAUGAAAUC	Cleavage
ath-miR1886.1	DnoNAC61	4.5	6291	6311	UGAGAGAAGUGAGAUGAAAUC	Cleavage
ath-miR1886.1	DnoNAC66	4.5	7633	7653	UGAGAGAAGUGAGAUGAAAUC	Cleavage
ath-miR1886.1	DnoNAC66	4.5	6387	6407	UGAGAGAAGUGAGAUGAAAUC	Cleavage
ath-miR1886.1	DnoNAC66	5	4928	4948	UGAGAGAAGUGAGAUGAAAUC	Cleavage
ath-miR1886.1	DnoNAC73	5	19513	19533	UGAGAGAAGUGAGAUGAAAUC	Cleavage
ath-miR1886.1	DnoNAC73	5	16866	16886	UGAGAGAAGUGAGAUGAAAUC	Cleavage
ath-miR1886.1	DnoNAC73	5	20877	20897	UGAGAGAAGUGAGAUGAAAUC	Cleavage
ath-miR1886.1	DnoNAC73	5	14194	14214	UGAGAGAAGUGAGAUGAAAUC	Translation
ath-miR1886.1	DnoNAC76	5	5755	5775	UGAGAGAAGUGAGAUGAAAUC	Cleavage
ath-miR1886.1	DnoNAC76	5	30264	30284	UGAGAGAAGUGAGAUGAAAUC	Translation
ath-miR1886.1	DnoNAC80	4.5	22414	22434	UGAGAGAAGUGAGAUGAAAUC	Cleavage
ath-miR1886.1	DnoNAC81	5	6370	6390	UGAGAGAAGUGAGAUGAAAUC	Translation
ath-miR1886.2	DnoNAC12	4.5	5075	5095	UGAGAUGAAAUCUUUGAUUGG	Cleavage
ath-miR1886.2	DnoNAC21	5	30814	30834	UGAGAUGAAAUCUUUGAUUGG	Cleavage
ath-miR1886.2	DnoNAC24	4.5	4187	4207	UGAGAUGAAAUCUUUGAUUGG	Cleavage
ath-miR1886.2	DnoNAC25	5	13170	13189	UGAGAUGAAAUCUUUGAUUGG	Cleavage
ath-miR1886.2	DnoNAC32	4	14540	14560	UGAGAUGAAAUCUUUGAUUGG	Cleavage
ath-miR1886.2	DnoNAC59	5	505	526	UGAGAUGAAAUCUU-UGAUUGG	Cleavage
ath-miR1886.2	DnoNAC73	4.5	19504	19524	UGAGAUGAAAUCUUUGAUUGG	Cleavage
ath-miR1886.2	DnoNAC73	5	22673	22693	UGAGAUGAAAUCUUUGAUUGG	Cleavage
ath-miR1886.2	DnoNAC73	5	19121	19140	UGAGAUGAAAUCUUUGAUUGG	Cleavage
ath-miR1886.2	DnoNAC73	5	20373	20392	UGAGAUGAAAUCUUUGAUUGG	Cleavage
ath-miR1886.2	DnoNAC73	5	20755	20775	UGAGAUGAAAUCUUUGAUUGG	Cleavage
ath-miR1886.2	DnoNAC80	4.5	15279	15298	UGAGAUGAAAUCUUUGAUUGG	Cleavage
ath-miR1886.2	DnoNAC80	5	2367	2387	UGAGAUGAAAUCUUUGAUUGG	Cleavage
ath-miR1886.2	DnoNAC80	5	8112	8132	UGAGAUGAAAUCUUUGAUUGG	Cleavage
ath-miR1886.2	DnoNAC80	5	3284	3305	UGAGAUGAAAUCUU-UGAUUGG	Translation
ath-miR1886.3	DnoNAC10	5	762	782	AAUUAAAGAUUUCAUCUUACU	Cleavage
ath-miR1886.3	DnoNAC25	4	8769	8789	AAUUAAAGAUUUCAUCUUACU	Cleavage
ath-miR1886.3	DnoNAC25	4.5	8593	8613	AAUUAAAGAUUUCAUCUUACU	Cleavage
ath-miR1886.3	DnoNAC25	4.5	8712	8732	AAUUAAAGAUUUCAUCUUACU	Cleavage
ath-miR1886.3	DnoNAC25	5	15251	15270	AAUUAAAGAUUUCAUCUUACU	Cleavage
ath-miR1886.3	DnoNAC36	5	456	475	AAUUAAAGAUUUCAUCUUACU	Cleavage
ath-miR1886.3	DnoNAC4	4.5	18907	18927	AAUUAAAGAUUUCAUCUUACU	Cleavage
ath-miR1886.3	DnoNAC4	5	21626	21645	AAUUAAAGAUUUCAUCUUACU	Cleavage
ath-miR1886.3	DnoNAC55	4.5	897	917	AAUUAAAGAUUUCAUCUUACU	Cleavage
ath-miR1886.3	DnoNAC59	4.5	1528	1548	AAUUAAAGAUUUCAUCUUACU	Cleavage
ath-miR1886.3	DnoNAC61	5	691	711	AAUUAAAGAUUUCAUCUUACU	Cleavage
ath-miR1886.3	DnoNAC63	4.5	4493	4513	AAUUAAAGAUUUCAUCUUACU	Cleavage
ath-miR1886.3	DnoNAC66	5	1852	1872	AAUUAAAGAUUUCAUCUUACU	Translation
ath-miR1886.3	DnoNAC73	5	19496	19516	AAUUAAAGAUUUCAUCUUACU	Cleavage
ath-miR1886.3	DnoNAC73	5	20747	20767	AAUUAAAGAUUUCAUCUUACU	Cleavage
ath-miR1886.3	DnoNAC76	4.5	27538	27558	AAUUAAAGAUUUCAUCUUACU	Cleavage
ath-miR1886.3	DnoNAC76	5	24604	24623	AAUUAAAGAUUUCAUCUUACU	Cleavage
ath-miR1886.3	DnoNAC79	2.5	566	586	AAUUAAAGAUUUCAUCUUACU	Cleavage
ath-miR1886.3	DnoNAC80	4.5	3047	3067	AAUUAAAGAUUUCAUCUUACU	Cleavage
ath-miR1886.3	DnoNAC80	5	23229	23249	AAUUAAAGAUUUCAUCUUACU	Cleavage
ath-miR1886.3	DnoNAC82	5	1444	1464	AAUUAAAGAUUUCAUCUUACU	Cleavage
ath-miR1886.3	DnoNAC83	4.5	1775	1795	AAUUAAAGAUUUCAUCUUACU	Cleavage
ath-miR1887	DnoNAC16	4.5	619	639	UACUAAGUAGAGUCUAAGAGA	Cleavage
ath-miR1887	DnoNAC21	5	32713	32733	UACUAAGUAGAGUCUAAGAGA	Cleavage
ath-miR1887	DnoNAC25	5	33936	33955	UACUAAGUAGAGUCUAAGAGA	Cleavage
ath-miR1887	DnoNAC37	4	1351	1371	UACUAAGUAGAGUCUAAGAGA	Cleavage
ath-miR1887	DnoNAC38	5	747	767	UACUAAGUAGAGUCUAAGAGA	Cleavage
ath-miR1887	DnoNAC4	4.5	21576	21596	UACUAAGUAGAGUCUAAGAGA	Cleavage
ath-miR1887	DnoNAC42	5	2727	2747	UACUAAGUAGAGUCUAAGAGA	Cleavage
ath-miR1887	DnoNAC62	5	573	593	UACUAAGUAGAGUCUAAGAGA	Cleavage
ath-miR1887	DnoNAC70	5	560	580	UACUAAGUAGAGUCUAAGAGA	Translation
ath-miR1887	DnoNAC73	4.5	25785	25805	UACUAAGUAGAGUCUAAGAGA	Cleavage
ath-miR1887	DnoNAC76	5	19899	19919	UACUAAGUAGAGUCUAAGAGA	Cleavage
ath-miR1887	DnoNAC83	5	963	983	UACUAAGUAGAGUCUAAGAGA	Cleavage
ath-miR1888a	DnoNAC1	4	2550	2570	UAAGUUAAGAUUUGUGAAGAA	Cleavage
ath-miR1888a	DnoNAC1	4.5	2630	2650	UAAGUUAAGAUUUGUGAAGAA	Cleavage
ath-miR1888a	DnoNAC1	4.5	2915	2935	UAAGUUAAGAUUUGUGAAGAA	Cleavage
ath-miR1888a	DnoNAC12	5	1684	1704	UAAGUUAAGAUUUGUGAAGAA	Cleavage
ath-miR1888a	DnoNAC14	4.5	3955	3975	UAAGUUAAGAUUUGUGAAGAA	Cleavage
ath-miR1888a	DnoNAC15	5	4642	4662	UAAGUUAAGAUUUGUGAAGAA	Cleavage
ath-miR1888a	DnoNAC25	4.5	27193	27213	UAAGUUAAGAUUUGUGAAGAA	Translation
ath-miR1888a	DnoNAC25	5	29343	29363	UAAGUUAAGAUUUGUGAAGAA	Cleavage
ath-miR1888a	DnoNAC41	5	2639	2659	UAAGUUAAGAUUUGUGAAGAA	Cleavage
ath-miR1888a	DnoNAC76	4.5	5258	5277	UAAGUUAAGAUUUGUGAAGAA	Cleavage
ath-miR1888a	DnoNAC76	5	21506	21526	UAAGUUAAGAUUUGUGAAGAA	Cleavage
ath-miR1888a	DnoNAC80	4.5	31467	31487	UAAGUUAAGAUUUGUGAAGAA	Cleavage
ath-miR1888a	DnoNAC80	5	26841	26861	UAAGUUAAGAUUUGUGAAGAA	Cleavage
ath-miR1888a	DnoNAC80	5	30694	30714	UAAGUUAAGAUUUGUGAAGAA	Cleavage
ath-miR1888a	DnoNAC80	5	8558	8578	UAAGUUAAGAUUUGUGAAGAA	Cleavage
ath-miR1888b	DnoNAC1	4	2551	2571	UUAGGCUAAGAUUUGUGAAGA	Cleavage
ath-miR1888b	DnoNAC16	5	3546	3566	UUAGGCUAAGAUUUGUGAAGA	Cleavage
ath-miR1888b	DnoNAC21	5	38111	38131	UUAGGCUAAGAUUUGUGAAGA	Cleavage
ath-miR1888b	DnoNAC4	4.5	3498	3518	UUAGGCUAAGAUUUGUGAAGA	Translation
ath-miR1888b	DnoNAC42	4.5	4818	4838	UUAGGCUAAGAUUUGUGAAGA	Cleavage
ath-miR1888b	DnoNAC42	5	11894	11914	UUAGGCUAAGAUUUGUGAAGA	Cleavage
ath-miR1888b	DnoNAC59	5	3225	3245	UUAGGCUAAGAUUUGUGAAGA	Cleavage
ath-miR1888b	DnoNAC73	5	13456	13476	UUAGGCUAAGAUUUGUGAAGA	Cleavage
ath-miR1888b	DnoNAC76	4.5	5259	5278	UUAGGCUAAGAUUUGUGAAGA	Cleavage
ath-miR2111a-3p	DnoNAC41	5	2401	2421	GUCCUCGGGAUGCGGAUUACC	Cleavage
ath-miR2111a-3p	DnoNAC7	5	990	1010	GUCCUCGGGAUGCGGAUUACC	Translation
ath-miR2111a-3p	DnoNAC73	5	26103	26123	GUCCUCGGGAUGCGGAUUACC	Translation
ath-miR2111a-5p	DnoNAC42	4	4583	4603	UAAUCUGCAUCCUGAGGUUUA	Cleavage
ath-miR2111a-5p	DnoNAC81	5	6444	6464	UAAUCUGCAUCCUGAGGUUUA	Cleavage
ath-miR2111b-3p	DnoNAC68	5	914	934	AUCCUCGGGAUACAGUUUACC	Cleavage
ath-miR2111b-5p	DnoNAC42	4	4583	4603	UAAUCUGCAUCCUGAGGUUUA	Cleavage
ath-miR2111b-5p	DnoNAC81	5	6444	6464	UAAUCUGCAUCCUGAGGUUUA	Cleavage
ath-miR2112-5p	DnoNAC42	5	20700	20720	CGCAAAUGCGGAUAUCAAUGU	Cleavage
ath-miR2112-5p	DnoNAC80	4	131	151	CGCAAAUGCGGAUAUCAAUGU	Cleavage
ath-miR2933a	DnoNAC15	5	1482	1503	GAAAUCGGAGAGGAAAUUCGCC	Cleavage
ath-miR2933a	DnoNAC20	5	592	613	GAAAUCGGAGAGGAAAUUCGCC	Cleavage
ath-miR2933a	DnoNAC24	5	2910	2931	GAAAUCGGAGAGGAAAUUCGCC	Cleavage
ath-miR2933a	DnoNAC25	5	19576	19597	GAAAUCGGAGAGGAAAUUCGCC	Cleavage
ath-miR2933a	DnoNAC73	4.5	7416	7437	GAAAUCGGAGAGGAAAUUCGCC	Cleavage
ath-miR2933a	DnoNAC81	5	5615	5636	GAAAUCGGAGAGGAAAUUCGCC	Cleavage
ath-miR2933a	DnoNAC82	4.5	4149	4170	GAAAUCGGAGAGGAAAUUCGCC	Cleavage
ath-miR2933b	DnoNAC15	5	1482	1503	GAAAUCGGAGAGGAAAUUCGCC	Cleavage
ath-miR2933b	DnoNAC20	5	592	613	GAAAUCGGAGAGGAAAUUCGCC	Cleavage
ath-miR2933b	DnoNAC24	5	2910	2931	GAAAUCGGAGAGGAAAUUCGCC	Cleavage
ath-miR2933b	DnoNAC25	5	19576	19597	GAAAUCGGAGAGGAAAUUCGCC	Cleavage
ath-miR2933b	DnoNAC73	4.5	7416	7437	GAAAUCGGAGAGGAAAUUCGCC	Cleavage
ath-miR2933b	DnoNAC81	5	5615	5636	GAAAUCGGAGAGGAAAUUCGCC	Cleavage
ath-miR2933b	DnoNAC82	4.5	4149	4170	GAAAUCGGAGAGGAAAUUCGCC	Cleavage
ath-miR2934-3p	DnoNAC24	4.5	390	410	CAUCCAAGGUGUUUGUAGAAA	Cleavage
ath-miR2934-3p	DnoNAC25	5	17707	17727	CAUCCAAGGUGUUUGUAGAAA	Translation
ath-miR2934-3p	DnoNAC4	5	12237	12257	CAUCCAAGGUGUUUGUAGAAA	Cleavage
ath-miR2934-3p	DnoNAC7	5	234	254	CAUCCAAGGUGUUUGUAGAAA	Cleavage
ath-miR2934-3p	DnoNAC76	5	5720	5740	CAUCCAAGGUGUUUGUAGAAA	Cleavage
ath-miR2934-3p	DnoNAC76	5	9632	9652	CAUCCAAGGUGUUUGUAGAAA	Cleavage
ath-miR2934-3p	DnoNAC80	4.5	6981	7001	CAUCCAAGGUGUUUGUAGAAA	Translation
ath-miR2934-5p	DnoNAC73	4	14096	14116	UCUUUCUGCAAACGCCUUGGA	Cleavage
ath-miR2936	DnoNAC1	4.5	270	291	CUUGAGAGAGAGAACACAGACG	Cleavage
ath-miR2936	DnoNAC15	5	4518	4539	CUUGAGAGAGAGAACACAGACG	Cleavage
ath-miR2936	DnoNAC63	5	2067	2088	CUUGAGAGAGAGAACACAGACG	Cleavage
ath-miR2936	DnoNAC64	4.5	1966	1987	CUUGAGAGAGAGAACACAGACG	Cleavage
ath-miR2936	DnoNAC7	5	684	705	CUUGAGAGAGAGAACACAGACG	Cleavage
ath-miR2936	DnoNAC9	4	1593	1614	CUUGAGAGAGAGAACACAGACG	Cleavage
ath-miR2937	DnoNAC12	4	5400	5420	AUAAGAGCUGUUGAAGGAGUC	Cleavage
ath-miR2937	DnoNAC25	4.5	17673	17693	AUAAGAGCUGUUGAAGGAGUC	Cleavage
ath-miR2937	DnoNAC25	5	3904	3924	AUAAGAGCUGUUGAAGGAGUC	Cleavage
ath-miR2937	DnoNAC4	4	23043	23063	AUAAGAGCUGUUGAAGGAGUC	Cleavage
ath-miR2937	DnoNAC42	5	10941	10961	AUAAGAGCUGUUGAAGGAGUC	Translation
ath-miR2937	DnoNAC47	5	521	541	AUAAGAGCUGUUGAAGGAGUC	Cleavage
ath-miR2937	DnoNAC60	4.5	1008	1028	AUAAGAGCUGUUGAAGGAGUC	Translation
ath-miR2937	DnoNAC61	5	7443	7463	AUAAGAGCUGUUGAAGGAGUC	Cleavage
ath-miR2937	DnoNAC67	5	5710	5730	AUAAGAGCUGUUGAAGGAGUC	Cleavage
ath-miR2937	DnoNAC73	5	17231	17251	AUAAGAGCUGUUGAAGGAGUC	Translation
ath-miR2937	DnoNAC80	5	17555	17575	AUAAGAGCUGUUGAAGGAGUC	Cleavage
ath-miR2937	DnoNAC84	5	961	981	AUAAGAGCUGUUGAAGGAGUC	Cleavage
ath-miR2938	DnoNAC25	4.5	27611	27631	GAUCUUUUGAGAGGGUUCCAG	Cleavage
ath-miR2938	DnoNAC25	5	33559	33579	GAUCUUUUGAGAGGGUUCCAG	Cleavage
ath-miR2938	DnoNAC37	4.5	2330	2350	GAUCUUUUGAGAGGGUUCCAG	Cleavage
ath-miR2938	DnoNAC66	5	8572	8592	GAUCUUUUGAGAGGGUUCCAG	Cleavage
ath-miR2938	DnoNAC80	5	21905	21925	GAUCUUUUGAGAGGGUUCCAG	Translation
ath-miR2938	DnoNAC80	5	21936	21956	GAUCUUUUGAGAGGGUUCCAG	Translation
ath-miR319a	DnoNAC4	5	20715	20735	UUGGACUGAAGGGAGCUCCCU	Cleavage
ath-miR319a	DnoNAC5	4.5	893	913	UUGGACUGAAGGGAGCUCCCU	Cleavage
ath-miR319a	DnoNAC76	4.5	3801	3821	UUGGACUGAAGGGAGCUCCCU	Cleavage
ath-miR319b	DnoNAC4	5	20715	20735	UUGGACUGAAGGGAGCUCCCU	Cleavage
ath-miR319b	DnoNAC5	4.5	893	913	UUGGACUGAAGGGAGCUCCCU	Cleavage
ath-miR319b	DnoNAC76	4.5	3801	3821	UUGGACUGAAGGGAGCUCCCU	Cleavage
ath-miR319c	DnoNAC4	5	20715	20735	UUGGACUGAAGGGAGCUCCUU	Cleavage
ath-miR319c	DnoNAC5	4.5	893	913	UUGGACUGAAGGGAGCUCCUU	Cleavage
ath-miR319c	DnoNAC76	4.5	3801	3821	UUGGACUGAAGGGAGCUCCUU	Cleavage
ath-miR3434-3p	DnoNAC25	5	11317	11335	UCAGAGUAUCAGCCAUGUGA	Cleavage
ath-miR3434-3p	DnoNAC4	5	17178	17197	UCAGAGUAUCAGCCAUGUGA	Cleavage
ath-miR3434-5p	DnoNAC1	5	2663	2682	ACUUGGCUGAUUCUAUUAUU	Cleavage
ath-miR3434-5p	DnoNAC15	5	13648	13667	ACUUGGCUGAUUCUAUUAUU	Translation
ath-miR3434-5p	DnoNAC42	5	9045	9064	ACUUGGCUGAUUCUAUUAUU	Cleavage
ath-miR3434-5p	DnoNAC61	3.5	2917	2936	ACUUGGCUGAUUCUAUUAUU	Cleavage
ath-miR3434-5p	DnoNAC80	4.5	32277	32296	ACUUGGCUGAUUCUAUUAUU	Cleavage
ath-miR3434-5p	DnoNAC81	5	1292	1311	ACUUGGCUGAUUCUAUUAUU	Translation
ath-miR3440b-3p	DnoNAC25	3.5	17083	17103	UGGAUUGGUCAAGGGAAGCGU	Cleavage
ath-miR3440b-3p	DnoNAC42	4.5	2743	2763	UGGAUUGGUCAAGGGAAGCGU	Cleavage
ath-miR3440b-3p	DnoNAC66	5	6396	6415	UGGAUUGGUCAAGGGAAGCGU	Cleavage
ath-miR3440b-5p	DnoNAC21	5	5746	5766	UUUUCUUGGCCCAUCCACUUC	Translation
ath-miR3440b-5p	DnoNAC42	4.5	16345	16365	UUUUCUUGGCCCAUCCACUUC	Cleavage
ath-miR3440b-5p	DnoNAC43	4.5	344	364	UUUUCUUGGCCCAUCCACUUC	Cleavage
ath-miR3440b-5p	DnoNAC80	5	32279	32299	UUUUCUUGGCCCAUCCACUUC	Cleavage
ath-miR390a-5p	DnoNAC7	5	919	938	AAGCUCAGGAGGGAUAGCGCC	Cleavage
ath-miR390b-5p	DnoNAC7	5	919	938	AAGCUCAGGAGGGAUAGCGCC	Cleavage
ath-miR391-5p	DnoNAC16	4.5	4069	4089	UUCGCAGGAGAGAUAGCGCCA	Cleavage
ath-miR391-5p	DnoNAC51	5	276	296	UUCGCAGGAGAGAUAGCGCCA	Cleavage
ath-miR391-5p	DnoNAC82	3.5	4888	4908	UUCGCAGGAGAGAUAGCGCCA	Cleavage
ath-miR3932a	DnoNAC10	5	2100	2120	AACUUUGUGAUGACAACGAAG	Cleavage
ath-miR3932a	DnoNAC21	5	21499	21519	AACUUUGUGAUGACAACGAAG	Cleavage
ath-miR3932a	DnoNAC4	4.5	18013	18033	AACUUUGUGAUGACAACGAAG	Cleavage
ath-miR3932a	DnoNAC42	4	19542	19562	AACUUUGUGAUGACAACGAAG	Cleavage
ath-miR3932b-3p	DnoNAC10	5	2100	2120	AACUUUGUGAUGACAACGAAG	Cleavage
ath-miR3932b-3p	DnoNAC21	5	21499	21519	AACUUUGUGAUGACAACGAAG	Cleavage
ath-miR3932b-3p	DnoNAC4	4.5	18013	18033	AACUUUGUGAUGACAACGAAG	Cleavage
ath-miR3932b-3p	DnoNAC42	4	19542	19562	AACUUUGUGAUGACAACGAAG	Cleavage
ath-miR3932b-5p	DnoNAC21	4.5	24947	24967	UUUGACGUGCUCGAUCUGCUC	Cleavage
ath-miR3932b-5p	DnoNAC33	5	2422	2442	UUUGACGUGCUCGAUCUGCUC	Cleavage
ath-miR3932b-5p	DnoNAC73	4.5	26862	26882	UUUGACGUGCUCGAUCUGCUC	Cleavage
ath-miR3932b-5p	DnoNAC73	5	9354	9374	UUUGACGUGCUCGAUCUGCUC	Cleavage
ath-miR3933	DnoNAC15	5	1138	1158	AGAAGCAAAAUGACGACUCGG	Cleavage
ath-miR3933	DnoNAC21	3.5	40239	40259	AGAAGCAAAAUGACGACUCGG	Cleavage
ath-miR3933	DnoNAC21	5	37192	37212	AGAAGCAAAAUGACGACUCGG	Cleavage
ath-miR3933	DnoNAC37	4.5	1138	1158	AGAAGCAAAAUGACGACUCGG	Cleavage
ath-miR3933	DnoNAC48	5	634	654	AGAAGCAAAAUGACGACUCGG	Translation
ath-miR393a-3p	DnoNAC43	4.5	498	518	AUCAUGCUAUCUCUUUGGAUU	Cleavage
ath-miR393a-3p	DnoNAC73	4.5	12038	12058	AUCAUGCUAUCUCUUUGGAUU	Translation
ath-miR393a-5p	DnoNAC21	4.5	32102	32123	UCCAAAGGGAUCGCAUUGAUCC	Cleavage
ath-miR393a-5p	DnoNAC21	5	18046	18067	UCCAAAGGGAUCGCAUUGAUCC	Cleavage
ath-miR393b-3p	DnoNAC52	5	1163	1183	AUCAUGCGAUCUCUUUGGAUU	Cleavage
ath-miR393b-3p	DnoNAC53	5	1163	1183	AUCAUGCGAUCUCUUUGGAUU	Cleavage
ath-miR393b-5p	DnoNAC21	4.5	32102	32123	UCCAAAGGGAUCGCAUUGAUCC	Cleavage
ath-miR393b-5p	DnoNAC21	5	18046	18067	UCCAAAGGGAUCGCAUUGAUCC	Cleavage
ath-miR394a	DnoNAC23	5	712	731	UUGGCAUUCUGUCCACCUCC	Cleavage
ath-miR394b-5p	DnoNAC23	5	712	731	UUGGCAUUCUGUCCACCUCC	Cleavage
ath-miR395a	DnoNAC15	4	11543	11563	CUGAAGUGUUUGGGGGAACUC	Cleavage
ath-miR395a	DnoNAC25	4	18601	18621	CUGAAGUGUUUGGGGGAACUC	Cleavage
ath-miR395a	DnoNAC44	4	946	966	CUGAAGUGUUUGGGGGAACUC	Cleavage
ath-miR395a	DnoNAC44	5	172	193	CUGAAGUGUUUGGG-GGAACUC	Cleavage
ath-miR395a	DnoNAC45	4.5	1499	1519	CUGAAGUGUUUGGGGGAACUC	Cleavage
ath-miR395a	DnoNAC73	5	9381	9401	CUGAAGUGUUUGGGGGAACUC	Cleavage
ath-miR395b	DnoNAC15	4.5	11543	11563	CUGAAGUGUUUGGGGGGACUC	Cleavage
ath-miR395b	DnoNAC20	5	2042	2062	CUGAAGUGUUUGGGGGGACUC	Translation
ath-miR395b	DnoNAC21	5	15699	15719	CUGAAGUGUUUGGGGGGACUC	Translation
ath-miR395b	DnoNAC25	4	18601	18621	CUGAAGUGUUUGGGGGGACUC	Cleavage
ath-miR395b	DnoNAC33	5	2238	2258	CUGAAGUGUUUGGGGGGACUC	Cleavage
ath-miR395b	DnoNAC44	4	173	193	CUGAAGUGUUUGGGGGGACUC	Cleavage
ath-miR395b	DnoNAC44	4.5	946	966	CUGAAGUGUUUGGGGGGACUC	Cleavage
ath-miR395b	DnoNAC45	5	1499	1519	CUGAAGUGUUUGGGGGGACUC	Cleavage
ath-miR395b	DnoNAC73	5	9177	9197	CUGAAGUGUUUGGGGGGACUC	Cleavage
ath-miR395b	DnoNAC80	5	30451	30471	CUGAAGUGUUUGGGGGGACUC	Cleavage
ath-miR395c	DnoNAC15	4.5	11543	11563	CUGAAGUGUUUGGGGGGACUC	Cleavage
ath-miR395c	DnoNAC20	5	2042	2062	CUGAAGUGUUUGGGGGGACUC	Translation
ath-miR395c	DnoNAC21	5	15699	15719	CUGAAGUGUUUGGGGGGACUC	Translation
ath-miR395c	DnoNAC25	4	18601	18621	CUGAAGUGUUUGGGGGGACUC	Cleavage
ath-miR395c	DnoNAC33	5	2238	2258	CUGAAGUGUUUGGGGGGACUC	Cleavage
ath-miR395c	DnoNAC44	4	173	193	CUGAAGUGUUUGGGGGGACUC	Cleavage
ath-miR395c	DnoNAC44	4.5	946	966	CUGAAGUGUUUGGGGGGACUC	Cleavage
ath-miR395c	DnoNAC45	5	1499	1519	CUGAAGUGUUUGGGGGGACUC	Cleavage
ath-miR395c	DnoNAC73	5	9177	9197	CUGAAGUGUUUGGGGGGACUC	Cleavage
ath-miR395c	DnoNAC80	5	30451	30471	CUGAAGUGUUUGGGGGGACUC	Cleavage
ath-miR395d	DnoNAC15	4	11543	11563	CUGAAGUGUUUGGGGGAACUC	Cleavage
ath-miR395d	DnoNAC25	4	18601	18621	CUGAAGUGUUUGGGGGAACUC	Cleavage
ath-miR395d	DnoNAC44	4	946	966	CUGAAGUGUUUGGGGGAACUC	Cleavage
ath-miR395d	DnoNAC44	5	172	193	CUGAAGUGUUUGGG-GGAACUC	Cleavage
ath-miR395d	DnoNAC45	4.5	1499	1519	CUGAAGUGUUUGGGGGAACUC	Cleavage
ath-miR395d	DnoNAC73	5	9381	9401	CUGAAGUGUUUGGGGGAACUC	Cleavage
ath-miR395e	DnoNAC15	4	11543	11563	CUGAAGUGUUUGGGGGAACUC	Cleavage
ath-miR395e	DnoNAC25	4	18601	18621	CUGAAGUGUUUGGGGGAACUC	Cleavage
ath-miR395e	DnoNAC44	4	946	966	CUGAAGUGUUUGGGGGAACUC	Cleavage
ath-miR395e	DnoNAC44	5	172	193	CUGAAGUGUUUGGG-GGAACUC	Cleavage
ath-miR395e	DnoNAC45	4.5	1499	1519	CUGAAGUGUUUGGGGGAACUC	Cleavage
ath-miR395e	DnoNAC73	5	9381	9401	CUGAAGUGUUUGGGGGAACUC	Cleavage
ath-miR395f	DnoNAC15	4.5	11543	11563	CUGAAGUGUUUGGGGGGACUC	Cleavage
ath-miR395f	DnoNAC20	5	2042	2062	CUGAAGUGUUUGGGGGGACUC	Translation
ath-miR395f	DnoNAC21	5	15699	15719	CUGAAGUGUUUGGGGGGACUC	Translation
ath-miR395f	DnoNAC25	4	18601	18621	CUGAAGUGUUUGGGGGGACUC	Cleavage
ath-miR395f	DnoNAC33	5	2238	2258	CUGAAGUGUUUGGGGGGACUC	Cleavage
ath-miR395f	DnoNAC44	4	173	193	CUGAAGUGUUUGGGGGGACUC	Cleavage
ath-miR395f	DnoNAC44	4.5	946	966	CUGAAGUGUUUGGGGGGACUC	Cleavage
ath-miR395f	DnoNAC45	5	1499	1519	CUGAAGUGUUUGGGGGGACUC	Cleavage
ath-miR395f	DnoNAC73	5	9177	9197	CUGAAGUGUUUGGGGGGACUC	Cleavage
ath-miR395f	DnoNAC80	5	30451	30471	CUGAAGUGUUUGGGGGGACUC	Cleavage
ath-miR396a-3p	DnoNAC15	4	466	486	GUUCAAUAAAGCUGUGGGAAG	Cleavage
ath-miR396a-3p	DnoNAC21	4.5	25680	25700	GUUCAAUAAAGCUGUGGGAAG	Cleavage
ath-miR396a-3p	DnoNAC39	5	472	492	GUUCAAUAAAGCUGUGGGAAG	Cleavage
ath-miR396a-3p	DnoNAC40	5	475	495	GUUCAAUAAAGCUGUGGGAAG	Cleavage
ath-miR396a-5p	DnoNAC17	4.5	2112	2132	UUCCACAGCUUUCUUGAACUG	Cleavage
ath-miR396a-5p	DnoNAC25	5	32471	32491	UUCCACAGCUUUCUUGAACUG	Cleavage
ath-miR396a-5p	DnoNAC36	5	1212	1232	UUCCACAGCUUUCUUGAACUG	Cleavage
ath-miR396a-5p	DnoNAC4	4.5	8850	8870	UUCCACAGCUUUCUUGAACUG	Cleavage
ath-miR396a-5p	DnoNAC57	5	1645	1665	UUCCACAGCUUUCUUGAACUG	Cleavage
ath-miR396a-5p	DnoNAC66	5	4350	4370	UUCCACAGCUUUCUUGAACUG	Cleavage
ath-miR396b-3p	DnoNAC14	4.5	1064	1084	GCUCAAGAAAGCUGUGGGAAA	Cleavage
ath-miR396b-3p	DnoNAC15	5	466	486	GCUCAAGAAAGCUGUGGGAAA	Cleavage
ath-miR396b-3p	DnoNAC61	4.5	3470	3490	GCUCAAGAAAGCUGUGGGAAA	Cleavage
ath-miR396b-3p	DnoNAC63	4.5	927	947	GCUCAAGAAAGCUGUGGGAAA	Cleavage
ath-miR396b-3p	DnoNAC82	5	2560	2580	GCUCAAGAAAGCUGUGGGAAA	Translation
ath-miR396b-3p	DnoNAC84	4.5	548	568	GCUCAAGAAAGCUGUGGGAAA	Cleavage
ath-miR396b-5p	DnoNAC17	4.5	2112	2132	UUCCACAGCUUUCUUGAACUU	Cleavage
ath-miR396b-5p	DnoNAC25	5	32471	32491	UUCCACAGCUUUCUUGAACUU	Cleavage
ath-miR396b-5p	DnoNAC36	5	1212	1232	UUCCACAGCUUUCUUGAACUU	Cleavage
ath-miR396b-5p	DnoNAC4	4.5	8850	8870	UUCCACAGCUUUCUUGAACUU	Cleavage
ath-miR396b-5p	DnoNAC57	5	1645	1665	UUCCACAGCUUUCUUGAACUU	Cleavage
ath-miR396b-5p	DnoNAC66	5	4350	4370	UUCCACAGCUUUCUUGAACUU	Cleavage
ath-miR396b-5p	DnoNAC85	5	1031	1051	UUCCACAGCUUUCUUGAACUU	Cleavage
ath-miR397a	DnoNAC42	4.5	21631	21651	UCAUUGAGUGCAGCGUUGAUG	Translation
ath-miR397a	DnoNAC42	5	9255	9275	UCAUUGAGUGCAGCGUUGAUG	Translation
ath-miR397a	DnoNAC73	5	23294	23314	UCAUUGAGUGCAGCGUUGAUG	Cleavage
ath-miR397b	DnoNAC16	5	2058	2078	UCAUUGAGUGCAUCGUUGAUG	Cleavage
ath-miR397b	DnoNAC21	5	19346	19366	UCAUUGAGUGCAUCGUUGAUG	Cleavage
ath-miR397b	DnoNAC21	5	8733	8753	UCAUUGAGUGCAUCGUUGAUG	Cleavage
ath-miR397b	DnoNAC25	5	9006	9026	UCAUUGAGUGCAUCGUUGAUG	Cleavage
ath-miR398a-3p	DnoNAC21	4.5	7146	7166	UGUGUUCUCAGGUCACCCCUU	Cleavage
ath-miR398a-5p	DnoNAC76	5	2099	2119	AAGGAGUGGCAUGUGAACACA	Cleavage
ath-miR398b-3p	DnoNAC21	4.5	7146	7166	UGUGUUCUCAGGUCACCCCUG	Cleavage
ath-miR398b-5p	DnoNAC25	5	5843	5863	AGGGUUGAUAUGAGAACACAC	Cleavage
ath-miR398b-5p	DnoNAC42	4.5	5575	5595	AGGGUUGAUAUGAGAACACAC	Cleavage
ath-miR398b-5p	DnoNAC63	5	8198	8218	AGGGUUGAUAUGAGAACACAC	Cleavage
ath-miR398b-5p	DnoNAC76	4.5	11776	11796	AGGGUUGAUAUGAGAACACAC	Translation
ath-miR398c-3p	DnoNAC21	4.5	7146	7166	UGUGUUCUCAGGUCACCCCUG	Cleavage
ath-miR398c-5p	DnoNAC25	5	5843	5863	AGGGUUGAUAUGAGAACACAC	Cleavage
ath-miR398c-5p	DnoNAC42	4.5	5575	5595	AGGGUUGAUAUGAGAACACAC	Cleavage
ath-miR398c-5p	DnoNAC63	5	8198	8218	AGGGUUGAUAUGAGAACACAC	Cleavage
ath-miR398c-5p	DnoNAC76	4.5	11776	11796	AGGGUUGAUAUGAGAACACAC	Translation
ath-miR399a	DnoNAC2	5	1228	1248	UGCCAAAGGAGAUUUGCCCUG	Cleavage
ath-miR399a	DnoNAC8	5	975	995	UGCCAAAGGAGAUUUGCCCUG	Cleavage
ath-miR399a	DnoNAC80	5	4476	4496	UGCCAAAGGAGAUUUGCCCUG	Cleavage
ath-miR399b	DnoNAC8	3.5	975	995	UGCCAAAGGAGAGUUGCCCUG	Cleavage
ath-miR399c-3p	DnoNAC8	3.5	975	995	UGCCAAAGGAGAGUUGCCCUG	Cleavage
ath-miR399c-5p	DnoNAC45	5	1395	1415	GGGCAUCUUUCUAUUGGCAGG	Cleavage
ath-miR399d	DnoNAC2	5	1228	1248	UGCCAAAGGAGAUUUGCCCCG	Cleavage
ath-miR399d	DnoNAC8	5	975	995	UGCCAAAGGAGAUUUGCCCCG	Cleavage
ath-miR399d	DnoNAC80	5	4476	4496	UGCCAAAGGAGAUUUGCCCCG	Cleavage
ath-miR399e	DnoNAC2	4	1228	1248	UGCCAAAGGAGAUUUGCCUCG	Cleavage
ath-miR399e	DnoNAC21	4.5	3754	3774	UGCCAAAGGAGAUUUGCCUCG	Cleavage
ath-miR399e	DnoNAC8	4	975	995	UGCCAAAGGAGAUUUGCCUCG	Cleavage
ath-miR399e	DnoNAC83	5	3173	3193	UGCCAAAGGAGAUUUGCCUCG	Cleavage
ath-miR399f	DnoNAC2	5	1228	1248	UGCCAAAGGAGAUUUGCCCGG	Cleavage
ath-miR399f	DnoNAC8	5	975	995	UGCCAAAGGAGAUUUGCCCGG	Cleavage
ath-miR399f	DnoNAC80	5	4476	4496	UGCCAAAGGAGAUUUGCCCGG	Cleavage
ath-miR400	DnoNAC1	4.5	1834	1854	UAUGAGAGUAUUAUAAGUCAC	Cleavage
ath-miR400	DnoNAC21	4	35200	35220	UAUGAGAGUAUUAUAAGUCAC	Translation
ath-miR400	DnoNAC21	5	8720	8739	UAUGAGAGUAUUAUAAGUCAC	Cleavage
ath-miR400	DnoNAC30	5	1087	1107	UAUGAGAGUAUUAUAAGUCAC	Cleavage
ath-miR400	DnoNAC42	4.5	4035	4055	UAUGAGAGUAUUAUAAGUCAC	Cleavage
ath-miR400	DnoNAC42	4.5	11231	11251	UAUGAGAGUAUUAUAAGUCAC	Translation
ath-miR400	DnoNAC42	5	12665	12685	UAUGAGAGUAUUAUAAGUCAC	Cleavage
ath-miR400	DnoNAC74	5	1438	1458	UAUGAGAGUAUUAUAAGUCAC	Cleavage
ath-miR400	DnoNAC76	4.5	23387	23407	UAUGAGAGUAUUAUAAGUCAC	Cleavage
ath-miR400	DnoNAC80	3	24205	24225	UAUGAGAGUAUUAUAAGUCAC	Cleavage
ath-miR403-3p	DnoNAC64	5	2193	2213	UUAGAUUCACGCACAAACUCG	Cleavage
ath-miR403-3p	DnoNAC73	3.5	25668	25688	UUAGAUUCACGCACAAACUCG	Cleavage
ath-miR403-5p	DnoNAC1	5	2135	2156	UGUUUUGUGCUUGAAUCUAAUU	Cleavage
ath-miR403-5p	DnoNAC15	4	4889	4910	UGUUUUGUGCUUGAAUCUAAUU	Cleavage
ath-miR403-5p	DnoNAC20	5	1348	1369	UGUUUUGUGCUUGAAUCUAAUU	Translation
ath-miR403-5p	DnoNAC21	4.5	41052	41073	UGUUUUGUGCUUGAAUCUAAUU	Cleavage
ath-miR403-5p	DnoNAC21	4.5	28500	28521	UGUUUUGUGCUUGAAUCUAAUU	Cleavage
ath-miR403-5p	DnoNAC25	5	2742	2763	UGUUUUGUGCUUGAAUCUAAUU	Translation
ath-miR403-5p	DnoNAC34	5	587	608	UGUUUUGUGCUUGAAUCUAAUU	Cleavage
ath-miR403-5p	DnoNAC59	4	3452	3473	UGUUUUGUGCUUGAAUCUAAUU	Cleavage
ath-miR403-5p	DnoNAC67	5	3095	3116	UGUUUUGUGCUUGAAUCUAAUU	Cleavage
ath-miR403-5p	DnoNAC73	5	21750	21771	UGUUUUGUGCUUGAAUCUAAUU	Cleavage
ath-miR403-5p	DnoNAC76	5	3206	3227	UGUUUUGUGCUUGAAUCUAAUU	Cleavage
ath-miR403-5p	DnoNAC76	5	28513	28534	UGUUUUGUGCUUGAAUCUAAUU	Cleavage
ath-miR403-5p	DnoNAC80	4.5	23509	23530	UGUUUUGUGCUUGAAUCUAAUU	Cleavage
ath-miR405a	DnoNAC25	5	32401	32424	AUGAGUUGGGUCUAACCCAUAACU	Translation
ath-miR405a	DnoNAC25	5	22797	22820	AUGAGUUGGGUCUAACCCAUAACU	Cleavage
ath-miR405a	DnoNAC25	5	23079	23102	AUGAGUUGGGUCUAACCCAUAACU	Cleavage
ath-miR405a	DnoNAC32	5	2423	2446	AUGAGUUGGGUCUAACCCAUAACU	Translation
ath-miR405a	DnoNAC73	5	15648	15671	AUGAGUUGGGUCUAACCCAUAACU	Cleavage
ath-miR405a	DnoNAC76	4	33311	33334	AUGAGUUGGGUCUAACCCAUAACU	Cleavage
ath-miR405b	DnoNAC25	5	32401	32424	AUGAGUUGGGUCUAACCCAUAACU	Translation
ath-miR405b	DnoNAC25	5	22797	22820	AUGAGUUGGGUCUAACCCAUAACU	Cleavage
ath-miR405b	DnoNAC25	5	23079	23102	AUGAGUUGGGUCUAACCCAUAACU	Cleavage
ath-miR405b	DnoNAC32	5	2423	2446	AUGAGUUGGGUCUAACCCAUAACU	Translation
ath-miR405b	DnoNAC73	5	15648	15671	AUGAGUUGGGUCUAACCCAUAACU	Cleavage
ath-miR405b	DnoNAC76	4	33311	33334	AUGAGUUGGGUCUAACCCAUAACU	Cleavage
ath-miR405d	DnoNAC25	5	32401	32424	AUGAGUUGGGUCUAACCCAUAACU	Translation
ath-miR405d	DnoNAC25	5	22797	22820	AUGAGUUGGGUCUAACCCAUAACU	Cleavage
ath-miR405d	DnoNAC25	5	23079	23102	AUGAGUUGGGUCUAACCCAUAACU	Cleavage
ath-miR405d	DnoNAC32	5	2423	2446	AUGAGUUGGGUCUAACCCAUAACU	Translation
ath-miR405d	DnoNAC73	5	15648	15671	AUGAGUUGGGUCUAACCCAUAACU	Cleavage
ath-miR405d	DnoNAC76	4	33311	33334	AUGAGUUGGGUCUAACCCAUAACU	Cleavage
ath-miR406	DnoNAC21	5	30740	30760	UAGAAUGCUAUUGUAAUCCAG	Cleavage
ath-miR406	DnoNAC76	5	31226	31246	UAGAAUGCUAUUGUAAUCCAG	Cleavage
ath-miR406	DnoNAC80	5	5448	5468	UAGAAUGCUAUUGUAAUCCAG	Cleavage
ath-miR407	DnoNAC1	5	627	647	UUUAAAUCAUAUACUUUUGGU	Cleavage
ath-miR407	DnoNAC10	5	683	703	UUUAAAUCAUAUACUUUUGGU	Cleavage
ath-miR407	DnoNAC12	5	3122	3142	UUUAAAUCAUAUACUUUUGGU	Cleavage
ath-miR407	DnoNAC21	3	41463	41483	UUUAAAUCAUAUACUUUUGGU	Cleavage
ath-miR407	DnoNAC21	4.5	37730	37749	UUUAAAUCAUAUACUUUUGGU	Cleavage
ath-miR407	DnoNAC21	5	30318	30338	UUUAAAUCAUAUACUUUUGGU	Cleavage
ath-miR407	DnoNAC24	4.5	2192	2212	UUUAAAUCAUAUACUUUUGGU	Cleavage
ath-miR407	DnoNAC25	3.5	15272	15292	UUUAAAUCAUAUACUUUUGGU	Cleavage
ath-miR407	DnoNAC25	4.5	23720	23740	UUUAAAUCAUAUACUUUUGGU	Cleavage
ath-miR407	DnoNAC25	5	7122	7142	UUUAAAUCAUAUACUUUUGGU	Cleavage
ath-miR407	DnoNAC30	4	1126	1146	UUUAAAUCAUAUACUUUUGGU	Cleavage
ath-miR407	DnoNAC32	4	14250	14270	UUUAAAUCAUAUACUUUUGGU	Translation
ath-miR407	DnoNAC32	5	4203	4223	UUUAAAUCAUAUACUUUUGGU	Translation
ath-miR407	DnoNAC64	4.5	2857	2877	UUUAAAUCAUAUACUUUUGGU	Cleavage
ath-miR407	DnoNAC76	5	19382	19402	UUUAAAUCAUAUACUUUUGGU	Cleavage
ath-miR407	DnoNAC76	5	20500	20520	UUUAAAUCAUAUACUUUUGGU	Cleavage
ath-miR407	DnoNAC82	5	1123	1143	UUUAAAUCAUAUACUUUUGGU	Cleavage
ath-miR407	DnoNAC83	5	2653	2673	UUUAAAUCAUAUACUUUUGGU	Cleavage
ath-miR408-3p	DnoNAC24	4.5	5286	5306	AUGCACUGCCUCUUCCCUGGC	Cleavage
ath-miR408-5p	DnoNAC12	5	2979	2999	ACAGGGAACAAGCAGAGCAUG	Cleavage
ath-miR408-5p	DnoNAC33	4	2848	2868	ACAGGGAACAAGCAGAGCAUG	Cleavage
ath-miR408-5p	DnoNAC4	5	127	147	ACAGGGAACAAGCAGAGCAUG	Translation
ath-miR408-5p	DnoNAC5	4.5	815	835	ACAGGGAACAAGCAGAGCAUG	Cleavage
ath-miR413	DnoNAC24	5	1261	1281	AUAGUUUCUCUUGUUCUGCAC	Cleavage
ath-miR413	DnoNAC25	5	30309	30329	AUAGUUUCUCUUGUUCUGCAC	Translation
ath-miR413	DnoNAC41	4.5	466	486	AUAGUUUCUCUUGUUCUGCAC	Cleavage
ath-miR413	DnoNAC66	4	4520	4540	AUAGUUUCUCUUGUUCUGCAC	Cleavage
ath-miR413	DnoNAC71	5	468	488	AUAGUUUCUCUUGUUCUGCAC	Cleavage
ath-miR413	DnoNAC73	4.5	25870	25890	AUAGUUUCUCUUGUUCUGCAC	Translation
ath-miR413	DnoNAC76	5	3360	3380	AUAGUUUCUCUUGUUCUGCAC	Cleavage
ath-miR413	DnoNAC78	5	716	736	AUAGUUUCUCUUGUUCUGCAC	Cleavage
ath-miR413	DnoNAC9	4.5	1900	1920	AUAGUUUCUCUUGUUCUGCAC	Translation
ath-miR414	DnoNAC12	5	1727	1747	UCAUCUUCAUCAUCAUCGUCA	Cleavage
ath-miR414	DnoNAC21	4.5	24201	24221	UCAUCUUCAUCAUCAUCGUCA	Cleavage
ath-miR414	DnoNAC21	5	11510	11530	UCAUCUUCAUCAUCAUCGUCA	Translation
ath-miR414	DnoNAC23	4.5	818	837	UCAUCUUCAUCAUCAUCGUCA	Cleavage
ath-miR414	DnoNAC25	5	4732	4752	UCAUCUUCAUCAUCAUCGUCA	Cleavage
ath-miR414	DnoNAC27	4.5	164	184	UCAUCUUCAUCAUCAUCGUCA	Cleavage
ath-miR414	DnoNAC31	4.5	1181	1201	UCAUCUUCAUCAUCAUCGUCA	Cleavage
ath-miR414	DnoNAC36	4.5	3655	3675	UCAUCUUCAUCAUCAUCGUCA	Cleavage
ath-miR414	DnoNAC37	3	2346	2366	UCAUCUUCAUCAUCAUCGUCA	Cleavage
ath-miR414	DnoNAC37	4.5	3144	3164	UCAUCUUCAUCAUCAUCGUCA	Cleavage
ath-miR414	DnoNAC37	5	2316	2336	UCAUCUUCAUCAUCAUCGUCA	Cleavage
ath-miR414	DnoNAC4	5	5773	5793	UCAUCUUCAUCAUCAUCGUCA	Cleavage
ath-miR414	DnoNAC4	5	6085	6105	UCAUCUUCAUCAUCAUCGUCA	Cleavage
ath-miR414	DnoNAC42	4	16088	16108	UCAUCUUCAUCAUCAUCGUCA	Cleavage
ath-miR414	DnoNAC42	5	11734	11754	UCAUCUUCAUCAUCAUCGUCA	Cleavage
ath-miR414	DnoNAC63	4	1797	1817	UCAUCUUCAUCAUCAUCGUCA	Cleavage
ath-miR414	DnoNAC64	3.5	2914	2934	UCAUCUUCAUCAUCAUCGUCA	Cleavage
ath-miR414	DnoNAC66	5	4554	4573	UCAUCUUCAUCAUCAUCGUCA	Translation
ath-miR414	DnoNAC67	5	4149	4169	UCAUCUUCAUCAUCAUCGUCA	Cleavage
ath-miR414	DnoNAC79	4.5	932	951	UCAUCUUCAUCAUCAUCGUCA	Translation
ath-miR414	DnoNAC80	2.5	31812	31832	UCAUCUUCAUCAUCAUCGUCA	Cleavage
ath-miR414	DnoNAC80	5	26532	26552	UCAUCUUCAUCAUCAUCGUCA	Cleavage
ath-miR415	DnoNAC12	4.5	616	636	AACAGAGCAGAAACAGAACAU	Cleavage
ath-miR415	DnoNAC33	4.5	1028	1048	AACAGAGCAGAAACAGAACAU	Cleavage
ath-miR415	DnoNAC52	4.5	455	474	AACAGAGCAGAAACAGAACAU	Cleavage
ath-miR415	DnoNAC53	4.5	455	474	AACAGAGCAGAAACAGAACAU	Cleavage
ath-miR415	DnoNAC73	3	26363	26383	AACAGAGCAGAAACAGAACAU	Cleavage
ath-miR415	DnoNAC82	5	4152	4172	AACAGAGCAGAAACAGAACAU	Cleavage
ath-miR416	DnoNAC42	5	281	301	GGUUCGUACGUACACUGUUCA	Cleavage
ath-miR417	DnoNAC11	4.5	2693	2713	GAAGGUAGUGAAUUUGUUCGA	Cleavage
ath-miR417	DnoNAC21	4.5	6384	6404	GAAGGUAGUGAAUUUGUUCGA	Cleavage
ath-miR417	DnoNAC25	5	33475	33495	GAAGGUAGUGAAUUUGUUCGA	Cleavage
ath-miR417	DnoNAC32	5	11509	11529	GAAGGUAGUGAAUUUGUUCGA	Cleavage
ath-miR417	DnoNAC42	5	5604	5624	GAAGGUAGUGAAUUUGUUCGA	Cleavage
ath-miR417	DnoNAC42	5	2603	2623	GAAGGUAGUGAAUUUGUUCGA	Cleavage
ath-miR417	DnoNAC62	4.5	307	327	GAAGGUAGUGAAUUUGUUCGA	Cleavage
ath-miR417	DnoNAC63	5	2374	2394	GAAGGUAGUGAAUUUGUUCGA	Cleavage
ath-miR417	DnoNAC67	5	1244	1264	GAAGGUAGUGAAUUUGUUCGA	Cleavage
ath-miR418	DnoNAC11	4.5	1386	1406	UAAUGUGAUGAUGAACUGACC	Cleavage
ath-miR418	DnoNAC14	5	4094	4114	UAAUGUGAUGAUGAACUGACC	Cleavage
ath-miR418	DnoNAC25	5	15124	15144	UAAUGUGAUGAUGAACUGACC	Cleavage
ath-miR418	DnoNAC32	4.5	6257	6277	UAAUGUGAUGAUGAACUGACC	Cleavage
ath-miR418	DnoNAC32	5	2122	2142	UAAUGUGAUGAUGAACUGACC	Cleavage
ath-miR418	DnoNAC4	5	830	850	UAAUGUGAUGAUGAACUGACC	Cleavage
ath-miR418	DnoNAC54	4.5	632	651	UAAUGUGAUGAUGAACUGACC	Cleavage
ath-miR418	DnoNAC64	5	4402	4422	UAAUGUGAUGAUGAACUGACC	Cleavage
ath-miR418	DnoNAC76	4.5	5552	5572	UAAUGUGAUGAUGAACUGACC	Cleavage
ath-miR418	DnoNAC76	5	5869	5889	UAAUGUGAUGAUGAACUGACC	Cleavage
ath-miR418	DnoNAC76	5	29291	29311	UAAUGUGAUGAUGAACUGACC	Cleavage
ath-miR418	DnoNAC80	5	1524	1544	UAAUGUGAUGAUGAACUGACC	Translation
ath-miR419	DnoNAC21	5	33876	33895	UUAUGAAUGCUGAGGAUGUUG	Cleavage
ath-miR419	DnoNAC25	4	20525	20545	UUAUGAAUGCUGAGGAUGUUG	Translation
ath-miR419	DnoNAC42	4.5	18948	18968	UUAUGAAUGCUGAGGAUGUUG	Cleavage
ath-miR419	DnoNAC46	5	879	899	UUAUGAAUGCUGAGGAUGUUG	Cleavage
ath-miR419	DnoNAC66	3.5	7677	7697	UUAUGAAUGCUGAGGAUGUUG	Translation
ath-miR419	DnoNAC71	5	1419	1439	UUAUGAAUGCUGAGGAUGUUG	Cleavage
ath-miR419	DnoNAC77	4	280	300	UUAUGAAUGCUGAGGAUGUUG	Translation
ath-miR419	DnoNAC81	5	2877	2897	UUAUGAAUGCUGAGGAUGUUG	Cleavage
ath-miR420	DnoNAC21	5	33145	33165	UAAACUAAUCACGGAAAUGCA	Cleavage
ath-miR420	DnoNAC25	5	4471	4491	UAAACUAAUCACGGAAAUGCA	Cleavage
ath-miR420	DnoNAC4	5	700	720	UAAACUAAUCACGGAAAUGCA	Cleavage
ath-miR4221	DnoNAC21	5	39367	39388	UUUUCCUCUGUUGAAUUCUUGC	Cleavage
ath-miR4221	DnoNAC29	4	409	430	UUUUCCUCUGUUGAAUUCUUGC	Cleavage
ath-miR4221	DnoNAC29	5	457	478	UUUUCCUCUGUUGAAUUCUUGC	Cleavage
ath-miR4221	DnoNAC31	4	409	430	UUUUCCUCUGUUGAAUUCUUGC	Cleavage
ath-miR4221	DnoNAC31	5	457	478	UUUUCCUCUGUUGAAUUCUUGC	Cleavage
ath-miR4221	DnoNAC32	5	7042	7063	UUUUCCUCUGUUGAAUUCUUGC	Translation
ath-miR4221	DnoNAC34	4.5	408	429	UUUUCCUCUGUUGAAUUCUUGC	Cleavage
ath-miR4221	DnoNAC37	4	1226	1247	UUUUCCUCUGUUGAAUUCUUGC	Cleavage
ath-miR4221	DnoNAC4	4	5539	5560	UUUUCCUCUGUUGAAUUCUUGC	Cleavage
ath-miR4221	DnoNAC4	5	6430	6451	UUUUCCUCUGUUGAAUUCUUGC	Cleavage
ath-miR4221	DnoNAC47	4.5	932	953	UUUUCCUCUGUUGAAUUCUUGC	Translation
ath-miR4221	DnoNAC59	5	3272	3293	UUUUCCUCUGUUGAAUUCUUGC	Cleavage
ath-miR4221	DnoNAC63	4.5	5024	5045	UUUUCCUCUGUUGAAUUCUUGC	Cleavage
ath-miR4221	DnoNAC66	4.5	968	989	UUUUCCUCUGUUGAAUUCUUGC	Cleavage
ath-miR4221	DnoNAC79	5	392	413	UUUUCCUCUGUUGAAUUCUUGC	Cleavage
ath-miR4221	DnoNAC80	5	9609	9630	UUUUCCUCUGUUGAAUUCUUGC	Cleavage
ath-miR4221	DnoNAC80	5	15103	15124	UUUUCCUCUGUUGAAUUCUUGC	Translation
ath-miR4221	DnoNAC80	5	25127	25148	UUUUCCUCUGUUGAAUUCUUGC	Cleavage
ath-miR4221	DnoNAC82	4.5	1752	1773	UUUUCCUCUGUUGAAUUCUUGC	Cleavage
ath-miR4227	DnoNAC37	4.5	1995	2015	UCACUGGUACCAAUCAUUCCA	Cleavage
ath-miR4228-3p	DnoNAC11	4.5	4515	4535	UCGGAUGCGAAACGGUGGUGU	Cleavage
ath-miR4228-3p	DnoNAC21	5	10370	10391	UCGGAUGC-GAAACGGUGGUGU	Cleavage
ath-miR4228-5p	DnoNAC42	4.5	12350	12370	AUAGCCUUGAACGCCGUCGUU	Translation
ath-miR4239	DnoNAC20	5	1517	1537	UUUGUUAUUUUCGCAUGCUCC	Cleavage
ath-miR4239	DnoNAC21	4	22828	22848	UUUGUUAUUUUCGCAUGCUCC	Cleavage
ath-miR4239	DnoNAC21	4	10735	10755	UUUGUUAUUUUCGCAUGCUCC	Cleavage
ath-miR4239	DnoNAC21	4.5	40892	40912	UUUGUUAUUUUCGCAUGCUCC	Cleavage
ath-miR4239	DnoNAC25	5	5796	5816	UUUGUUAUUUUCGCAUGCUCC	Cleavage
ath-miR4239	DnoNAC32	4.5	12768	12788	UUUGUUAUUUUCGCAUGCUCC	Cleavage
ath-miR4239	DnoNAC42	5	3383	3403	UUUGUUAUUUUCGCAUGCUCC	Cleavage
ath-miR4239	DnoNAC48	5	1080	1100	UUUGUUAUUUUCGCAUGCUCC	Translation
ath-miR4239	DnoNAC71	5	472	492	UUUGUUAUUUUCGCAUGCUCC	Cleavage
ath-miR4239	DnoNAC76	4.5	32168	32188	UUUGUUAUUUUCGCAUGCUCC	Cleavage
ath-miR4239	DnoNAC80	4	7526	7546	UUUGUUAUUUUCGCAUGCUCC	Cleavage
ath-miR4239	DnoNAC80	5	6562	6582	UUUGUUAUUUUCGCAUGCUCC	Cleavage
ath-miR4243	DnoNAC1	5	627	647	UUGAAAUUGUAGAUUUCGUAC	Cleavage
ath-miR4243	DnoNAC11	4.5	5157	5177	UUGAAAUUGUAGAUUUCGUAC	Cleavage
ath-miR4243	DnoNAC11	4.5	5181	5201	UUGAAAUUGUAGAUUUCGUAC	Cleavage
ath-miR4243	DnoNAC17	4	1999	2019	UUGAAAUUGUAGAUUUCGUAC	Cleavage
ath-miR4243	DnoNAC25	3.5	24357	24377	UUGAAAUUGUAGAUUUCGUAC	Translation
ath-miR4243	DnoNAC25	4	4747	4767	UUGAAAUUGUAGAUUUCGUAC	Cleavage
ath-miR4243	DnoNAC25	5	22091	22111	UUGAAAUUGUAGAUUUCGUAC	Cleavage
ath-miR4243	DnoNAC28	5	150	170	UUGAAAUUGUAGAUUUCGUAC	Cleavage
ath-miR4243	DnoNAC30	4.5	231	251	UUGAAAUUGUAGAUUUCGUAC	Cleavage
ath-miR4243	DnoNAC4	2.5	3525	3545	UUGAAAUUGUAGAUUUCGUAC	Cleavage
ath-miR4243	DnoNAC4	5	13564	13584	UUGAAAUUGUAGAUUUCGUAC	Translation
ath-miR4243	DnoNAC55	5	126	146	UUGAAAUUGUAGAUUUCGUAC	Cleavage
ath-miR4243	DnoNAC6	5	141	161	UUGAAAUUGUAGAUUUCGUAC	Cleavage
ath-miR4243	DnoNAC66	4.5	1760	1780	UUGAAAUUGUAGAUUUCGUAC	Cleavage
ath-miR4243	DnoNAC67	5	4799	4820	UUGAAAUUGU-AGAUUUCGUAC	Translation
ath-miR4243	DnoNAC67	5	3161	3181	UUGAAAUUGUAGAUUUCGUAC	Translation
ath-miR4243	DnoNAC7	5	141	161	UUGAAAUUGUAGAUUUCGUAC	Cleavage
ath-miR4243	DnoNAC73	5	13877	13897	UUGAAAUUGUAGAUUUCGUAC	Cleavage
ath-miR4243	DnoNAC73	5	19500	19520	UUGAAAUUGUAGAUUUCGUAC	Cleavage
ath-miR4243	DnoNAC73	5	17535	17555	UUGAAAUUGUAGAUUUCGUAC	Translation
ath-miR4243	DnoNAC8	4.5	144	164	UUGAAAUUGUAGAUUUCGUAC	Cleavage
ath-miR4243	DnoNAC80	4.5	3653	3673	UUGAAAUUGUAGAUUUCGUAC	Cleavage
ath-miR4243	DnoNAC80	5	23258	23278	UUGAAAUUGUAGAUUUCGUAC	Translation
ath-miR4243	DnoNAC80	5	29411	29431	UUGAAAUUGUAGAUUUCGUAC	Translation
ath-miR4243	DnoNAC81	5	1111	1130	UUGAAAUUGUAGAUUUCGUAC	Cleavage
ath-miR4243	DnoNAC85	4.5	126	146	UUGAAAUUGUAGAUUUCGUAC	Cleavage
ath-miR4245	DnoNAC25	4.5	2070	2090	ACAAAGUUUUAUACUGACAAU	Cleavage
ath-miR4245	DnoNAC4	4.5	22826	22846	ACAAAGUUUUAUACUGACAAU	Cleavage
ath-miR4245	DnoNAC4	5	21860	21880	ACAAAGUUUUAUACUGACAAU	Translation
ath-miR4245	DnoNAC66	5	4277	4297	ACAAAGUUUUAUACUGACAAU	Cleavage
ath-miR4245	DnoNAC67	5	644	664	ACAAAGUUUUAUACUGACAAU	Cleavage
ath-miR4245	DnoNAC71	5	1904	1924	ACAAAGUUUUAUACUGACAAU	Translation
ath-miR4245	DnoNAC80	4.5	15646	15666	ACAAAGUUUUAUACUGACAAU	Translation
ath-miR426	DnoNAC1	4	1368	1388	UUUUGGAAAUUUGUCCUUACG	Cleavage
ath-miR426	DnoNAC21	5	25966	25986	UUUUGGAAAUUUGUCCUUACG	Cleavage
ath-miR426	DnoNAC24	5	401	421	UUUUGGAAAUUUGUCCUUACG	Cleavage
ath-miR426	DnoNAC25	4.5	2914	2934	UUUUGGAAAUUUGUCCUUACG	Cleavage
ath-miR426	DnoNAC30	5	840	860	UUUUGGAAAUUUGUCCUUACG	Cleavage
ath-miR426	DnoNAC39	5	965	985	UUUUGGAAAUUUGUCCUUACG	Cleavage
ath-miR426	DnoNAC4	5	19735	19755	UUUUGGAAAUUUGUCCUUACG	Cleavage
ath-miR426	DnoNAC4	5	16016	16036	UUUUGGAAAUUUGUCCUUACG	Cleavage
ath-miR426	DnoNAC40	5	968	988	UUUUGGAAAUUUGUCCUUACG	Cleavage
ath-miR426	DnoNAC42	4.5	15013	15033	UUUUGGAAAUUUGUCCUUACG	Cleavage
ath-miR426	DnoNAC45	4.5	1010	1030	UUUUGGAAAUUUGUCCUUACG	Cleavage
ath-miR426	DnoNAC45	5	1071	1091	UUUUGGAAAUUUGUCCUUACG	Cleavage
ath-miR426	DnoNAC61	5	1787	1807	UUUUGGAAAUUUGUCCUUACG	Cleavage
ath-miR426	DnoNAC67	4.5	549	569	UUUUGGAAAUUUGUCCUUACG	Cleavage
ath-miR426	DnoNAC69	5	1155	1175	UUUUGGAAAUUUGUCCUUACG	Cleavage
ath-miR426	DnoNAC76	3.5	8053	8073	UUUUGGAAAUUUGUCCUUACG	Cleavage
ath-miR426	DnoNAC76	3.5	15080	15100	UUUUGGAAAUUUGUCCUUACG	Cleavage
ath-miR426	DnoNAC76	4	24102	24122	UUUUGGAAAUUUGUCCUUACG	Cleavage
ath-miR426	DnoNAC76	5	30669	30689	UUUUGGAAAUUUGUCCUUACG	Cleavage
ath-miR426	DnoNAC83	5	1559	1579	UUUUGGAAAUUUGUCCUUACG	Translation
ath-miR426	DnoNAC9	5	1253	1273	UUUUGGAAAUUUGUCCUUACG	Cleavage
ath-miR447a.2-3p	DnoNAC12	5	4060	4080	UAUGGAAGAAAUUGUAGUAUU	Cleavage
ath-miR447a.2-3p	DnoNAC14	5	5408	5428	UAUGGAAGAAAUUGUAGUAUU	Cleavage
ath-miR447a.2-3p	DnoNAC18	5	828	848	UAUGGAAGAAAUUGUAGUAUU	Cleavage
ath-miR447a.2-3p	DnoNAC2	4.5	146	165	UAUGGAAGAAAUUGUAGUAUU	Cleavage
ath-miR447a.2-3p	DnoNAC21	4	39394	39413	UAUGGAAGAAAUUGUAGUAUU	Cleavage
ath-miR447a.2-3p	DnoNAC21	4.5	29188	29207	UAUGGAAGAAAUUGUAGUAUU	Cleavage
ath-miR447a.2-3p	DnoNAC25	4.5	15856	15876	UAUGGAAGAAAUUGUAGUAUU	Cleavage
ath-miR447a.2-3p	DnoNAC25	5	6394	6414	UAUGGAAGAAAUUGUAGUAUU	Cleavage
ath-miR447a.2-3p	DnoNAC25	5	18539	18559	UAUGGAAGAAAUUGUAGUAUU	Cleavage
ath-miR447a.2-3p	DnoNAC25	5	2596	2616	UAUGGAAGAAAUUGUAGUAUU	Cleavage
ath-miR447a.2-3p	DnoNAC25	5	3897	3916	UAUGGAAGAAAUUGUAGUAUU	Cleavage
ath-miR447a.2-3p	DnoNAC29	4.5	863	883	UAUGGAAGAAAUUGUAGUAUU	Cleavage
ath-miR447a.2-3p	DnoNAC31	4.5	867	887	UAUGGAAGAAAUUGUAGUAUU	Cleavage
ath-miR447a.2-3p	DnoNAC42	5	18034	18054	UAUGGAAGAAAUUGUAGUAUU	Cleavage
ath-miR447a.2-3p	DnoNAC43	4	1252	1272	UAUGGAAGAAAUUGUAGUAUU	Cleavage
ath-miR447a.2-3p	DnoNAC49	5	999	1019	UAUGGAAGAAAUUGUAGUAUU	Cleavage
ath-miR447a.2-3p	DnoNAC61	5	2966	2986	UAUGGAAGAAAUUGUAGUAUU	Cleavage
ath-miR447a.2-3p	DnoNAC64	4.5	1536	1556	UAUGGAAGAAAUUGUAGUAUU	Cleavage
ath-miR447a.2-3p	DnoNAC73	5	23333	23353	UAUGGAAGAAAUUGUAGUAUU	Translation
ath-miR447a.2-3p	DnoNAC76	4	9844	9864	UAUGGAAGAAAUUGUAGUAUU	Cleavage
ath-miR447a.2-3p	DnoNAC76	4.5	16755	16775	UAUGGAAGAAAUUGUAGUAUU	Translation
ath-miR447a.2-3p	DnoNAC80	5	25835	25855	UAUGGAAGAAAUUGUAGUAUU	Cleavage
ath-miR447a.2-3p	DnoNAC82	5	3356	3376	UAUGGAAGAAAUUGUAGUAUU	Cleavage
ath-miR447a.2-3p	DnoNAC83	4.5	1303	1323	UAUGGAAGAAAUUGUAGUAUU	Cleavage
ath-miR447a.2-3p	DnoNAC9	5	1484	1504	UAUGGAAGAAAUUGUAGUAUU	Cleavage
ath-miR447a-3p	DnoNAC21	5	15392	15413	UUGGGGACGAGAUGUUUUGUUG	Cleavage
ath-miR447a-3p	DnoNAC21	5	32039	32060	UUGGGGACGAGAUGUUUUGUUG	Cleavage
ath-miR447a-3p	DnoNAC21	5	19312	19332	UUGGGGACGAGAUGUUUUGUUG	Cleavage
ath-miR447a-3p	DnoNAC25	5	4630	4651	UUGGGGACGAGAUGUUUUGUUG	Cleavage
ath-miR447a-3p	DnoNAC31	5	529	549	UUGGGGACGAGAUGUUUUGUUG	Cleavage
ath-miR447a-3p	DnoNAC35	5	21	41	UUGGGGACGAGAUGUUUUGUUG	Cleavage
ath-miR447a-3p	DnoNAC42	4.5	13237	13258	UUGGGGACGAGAUGUUUUGUUG	Cleavage
ath-miR447a-3p	DnoNAC76	5	18719	18740	UUGGGGACGAGAUGUUUUGUUG	Cleavage
ath-miR447a-3p	DnoNAC76	5	32739	32760	UUGGGGACGAGAUGUUUUGUUG	Cleavage
ath-miR447a-3p	DnoNAC81	5	4058	4078	UUGGGGACGAGAUGUUUUGUUG	Cleavage
ath-miR447b	DnoNAC21	5	15392	15413	UUGGGGACGAGAUGUUUUGUUG	Cleavage
ath-miR447b	DnoNAC21	5	32039	32060	UUGGGGACGAGAUGUUUUGUUG	Cleavage
ath-miR447b	DnoNAC21	5	19312	19332	UUGGGGACGAGAUGUUUUGUUG	Cleavage
ath-miR447b	DnoNAC25	5	4630	4651	UUGGGGACGAGAUGUUUUGUUG	Cleavage
ath-miR447b	DnoNAC31	5	529	549	UUGGGGACGAGAUGUUUUGUUG	Cleavage
ath-miR447b	DnoNAC35	5	21	41	UUGGGGACGAGAUGUUUUGUUG	Cleavage
ath-miR447b	DnoNAC42	4.5	13237	13258	UUGGGGACGAGAUGUUUUGUUG	Cleavage
ath-miR447b	DnoNAC76	5	18719	18740	UUGGGGACGAGAUGUUUUGUUG	Cleavage
ath-miR447b	DnoNAC76	5	32739	32760	UUGGGGACGAGAUGUUUUGUUG	Cleavage
ath-miR447b	DnoNAC81	5	4058	4078	UUGGGGACGAGAUGUUUUGUUG	Cleavage
ath-miR447c-3p	DnoNAC1	4.5	122	143	UUGGGGACGACAUCUUUUGUUG	Cleavage
ath-miR447c-3p	DnoNAC15	4.5	8653	8674	UUGGGGACGACAUCUUUUGUUG	Cleavage
ath-miR447c-3p	DnoNAC24	5	5071	5092	UUGGGGACGACAUCUUUUGUUG	Cleavage
ath-miR447c-3p	DnoNAC67	4.5	1261	1282	UUGGGGACGACAUCUUUUGUUG	Cleavage
ath-miR447c-3p	DnoNAC76	5	18719	18740	UUGGGGACGACAUCUUUUGUUG	Translation
ath-miR447c-3p	DnoNAC80	4	28334	28355	UUGGGGACGACAUCUUUUGUUG	Cleavage
ath-miR447c-5p	DnoNAC2	3.5	2928	2948	CCCCUUACAAUGUCGAGUAAA	Cleavage
ath-miR472-3p	DnoNAC21	5	14067	14088	UUUUUCCUACUCCGCCCAUACC	Cleavage
ath-miR472-3p	DnoNAC25	4.5	6745	6766	UUUUUCCUACUCCGCCCAUACC	Cleavage
ath-miR472-5p	DnoNAC26	4.5	641	661	AUGGUCGAAGUAGGCAAAAUC	Cleavage
ath-miR472-5p	DnoNAC73	4.5	5438	5458	AUGGUCGAAGUAGGCAAAAUC	Cleavage
ath-miR5012	DnoNAC20	5	396	416	UUUUACUGCUACUUGUGUUCC	Translation
ath-miR5012	DnoNAC25	5	18113	18133	UUUUACUGCUACUUGUGUUCC	Cleavage
ath-miR5012	DnoNAC32	5	12670	12690	UUUUACUGCUACUUGUGUUCC	Cleavage
ath-miR5012	DnoNAC4	5	18194	18214	UUUUACUGCUACUUGUGUUCC	Cleavage
ath-miR5012	DnoNAC42	3	11141	11161	UUUUACUGCUACUUGUGUUCC	Cleavage
ath-miR5012	DnoNAC63	5	3963	3983	UUUUACUGCUACUUGUGUUCC	Translation
ath-miR5013	DnoNAC14	5	1877	1897	UUUGUGACAUCUAGGUGCUUU	Translation
ath-miR5013	DnoNAC21	5	519	539	UUUGUGACAUCUAGGUGCUUU	Translation
ath-miR5013	DnoNAC30	5	1447	1467	UUUGUGACAUCUAGGUGCUUU	Cleavage
ath-miR5013	DnoNAC59	5	3023	3043	UUUGUGACAUCUAGGUGCUUU	Translation
ath-miR5013	DnoNAC67	3.5	5511	5531	UUUGUGACAUCUAGGUGCUUU	Cleavage
ath-miR5013	DnoNAC67	4.5	5487	5507	UUUGUGACAUCUAGGUGCUUU	Cleavage
ath-miR5014a-3p	DnoNAC11	5	776	796	UUGUACAAAUUUAAGUGUACG	Cleavage
ath-miR5014a-3p	DnoNAC29	4.5	677	697	UUGUACAAAUUUAAGUGUACG	Cleavage
ath-miR5014a-3p	DnoNAC31	4.5	677	697	UUGUACAAAUUUAAGUGUACG	Cleavage
ath-miR5014a-3p	DnoNAC4	5	1291	1311	UUGUACAAAUUUAAGUGUACG	Cleavage
ath-miR5014a-3p	DnoNAC45	4.5	949	969	UUGUACAAAUUUAAGUGUACG	Cleavage
ath-miR5014a-3p	DnoNAC63	5	8396	8416	UUGUACAAAUUUAAGUGUACG	Cleavage
ath-miR5014a-3p	DnoNAC69	5	1058	1078	UUGUACAAAUUUAAGUGUACG	Cleavage
ath-miR5014a-3p	DnoNAC7	3.5	641	661	UUGUACAAAUUUAAGUGUACG	Translation
ath-miR5014a-3p	DnoNAC73	4	7300	7320	UUGUACAAAUUUAAGUGUACG	Cleavage
ath-miR5014a-3p	DnoNAC73	5	13749	13769	UUGUACAAAUUUAAGUGUACG	Cleavage
ath-miR5014a-3p	DnoNAC73	5	10683	10703	UUGUACAAAUUUAAGUGUACG	Cleavage
ath-miR5014a-3p	DnoNAC73	5	13582	13601	UUGUACAAAUUUAAGUGUACG	Cleavage
ath-miR5014a-3p	DnoNAC76	5	7584	7604	UUGUACAAAUUUAAGUGUACG	Cleavage
ath-miR5014a-3p	DnoNAC76	5	12050	12070	UUGUACAAAUUUAAGUGUACG	Cleavage
ath-miR5014a-3p	DnoNAC76	5	14612	14632	UUGUACAAAUUUAAGUGUACG	Cleavage
ath-miR5014a-3p	DnoNAC80	5	15018	15038	UUGUACAAAUUUAAGUGUACG	Cleavage
ath-miR5014a-3p	DnoNAC82	5	1275	1295	UUGUACAAAUUUAAGUGUACG	Cleavage
ath-miR5014a-3p	DnoNAC83	4.5	966	986	UUGUACAAAUUUAAGUGUACG	Translation
ath-miR5014a-5p	DnoNAC62	4	619	639	ACACUUAGUUUUGUACAACAU	Cleavage
ath-miR5014a-5p	DnoNAC80	5	21069	21089	ACACUUAGUUUUGUACAACAU	Translation
ath-miR5015	DnoNAC21	3.5	25610	25630	UUGGUGUUAUGUGUAGUCUUC	Translation
ath-miR5015	DnoNAC21	4	21175	21195	UUGGUGUUAUGUGUAGUCUUC	Cleavage
ath-miR5015	DnoNAC24	4	1347	1367	UUGGUGUUAUGUGUAGUCUUC	Translation
ath-miR5015	DnoNAC25	5	14695	14715	UUGGUGUUAUGUGUAGUCUUC	Cleavage
ath-miR5015	DnoNAC66	5	4480	4500	UUGGUGUUAUGUGUAGUCUUC	Cleavage
ath-miR5015	DnoNAC66	5	2761	2781	UUGGUGUUAUGUGUAGUCUUC	Cleavage
ath-miR5015	DnoNAC70	5	802	822	UUGGUGUUAUGUGUAGUCUUC	Cleavage
ath-miR5015	DnoNAC81	5	3852	3871	UUGGUGUUAUGUGUAGUCUUC	Translation
ath-miR5015	DnoNAC83	5	726	746	UUGGUGUUAUGUGUAGUCUUC	Cleavage
ath-miR5016	DnoNAC10	3.5	1048	1068	UUCUUGUGGAUUCCUUGGAAA	Cleavage
ath-miR5016	DnoNAC21	4.5	31689	31709	UUCUUGUGGAUUCCUUGGAAA	Translation
ath-miR5016	DnoNAC41	5	875	895	UUCUUGUGGAUUCCUUGGAAA	Translation
ath-miR5016	DnoNAC66	5	7733	7753	UUCUUGUGGAUUCCUUGGAAA	Cleavage
ath-miR5016	DnoNAC73	4.5	12618	12638	UUCUUGUGGAUUCCUUGGAAA	Cleavage
ath-miR5016	DnoNAC76	5	18246	18266	UUCUUGUGGAUUCCUUGGAAA	Cleavage
ath-miR5016	DnoNAC80	5	22559	22579	UUCUUGUGGAUUCCUUGGAAA	Cleavage
ath-miR5016	DnoNAC85	4	651	671	UUCUUGUGGAUUCCUUGGAAA	Cleavage
ath-miR5017-3p	DnoNAC14	5	1486	1506	UUAUACCAAAUUAAUAGCAAA	Cleavage
ath-miR5017-5p	DnoNAC10	3.5	630	650	AUUUGUUACUAAUUUGGAAUG	Cleavage
ath-miR5017-5p	DnoNAC11	5	647	667	AUUUGUUACUAAUUUGGAAUG	Translation
ath-miR5017-5p	DnoNAC21	5	14163	14183	AUUUGUUACUAAUUUGGAAUG	Translation
ath-miR5017-5p	DnoNAC4	5	17696	17716	AUUUGUUACUAAUUUGGAAUG	Cleavage
ath-miR5017-5p	DnoNAC4	5	4310	4330	AUUUGUUACUAAUUUGGAAUG	Cleavage
ath-miR5017-5p	DnoNAC42	4	16025	16045	AUUUGUUACUAAUUUGGAAUG	Translation
ath-miR5017-5p	DnoNAC42	5	1904	1924	AUUUGUUACUAAUUUGGAAUG	Cleavage
ath-miR5017-5p	DnoNAC67	4.5	1142	1161	AUUUGUUACUAAUUUGGAAUG	Cleavage
ath-miR5017-5p	DnoNAC73	2.5	16049	16069	AUUUGUUACUAAUUUGGAAUG	Cleavage
ath-miR5017-5p	DnoNAC73	5	5591	5611	AUUUGUUACUAAUUUGGAAUG	Cleavage
ath-miR5017-5p	DnoNAC76	5	27549	27569	AUUUGUUACUAAUUUGGAAUG	Cleavage
ath-miR5017-5p	DnoNAC80	5	5475	5495	AUUUGUUACUAAUUUGGAAUG	Cleavage
ath-miR5017-5p	DnoNAC80	5	13539	13559	AUUUGUUACUAAUUUGGAAUG	Cleavage
ath-miR5019	DnoNAC1	4.5	388	408	UGUUGGGAAAGAAAAACUCUU	Cleavage
ath-miR5019	DnoNAC1	5	4612	4632	UGUUGGGAAAGAAAAACUCUU	Cleavage
ath-miR5019	DnoNAC14	5	5024	5044	UGUUGGGAAAGAAAAACUCUU	Cleavage
ath-miR5019	DnoNAC21	5	37245	37265	UGUUGGGAAAGAAAAACUCUU	Cleavage
ath-miR5019	DnoNAC25	4.5	2467	2487	UGUUGGGAAAGAAAAACUCUU	Cleavage
ath-miR5019	DnoNAC25	4.5	19888	19908	UGUUGGGAAAGAAAAACUCUU	Cleavage
ath-miR5019	DnoNAC25	5	33411	33431	UGUUGGGAAAGAAAAACUCUU	Cleavage
ath-miR5019	DnoNAC54	5	1074	1094	UGUUGGGAAAGAAAAACUCUU	Cleavage
ath-miR5019	DnoNAC60	4.5	767	787	UGUUGGGAAAGAAAAACUCUU	Cleavage
ath-miR5019	DnoNAC63	4.5	9691	9711	UGUUGGGAAAGAAAAACUCUU	Cleavage
ath-miR5019	DnoNAC63	5	1755	1775	UGUUGGGAAAGAAAAACUCUU	Cleavage
ath-miR5019	DnoNAC64	5	1291	1311	UGUUGGGAAAGAAAAACUCUU	Cleavage
ath-miR5019	DnoNAC76	4.5	4159	4179	UGUUGGGAAAGAAAAACUCUU	Cleavage
ath-miR5019	DnoNAC80	4	24292	24312	UGUUGGGAAAGAAAAACUCUU	Cleavage
ath-miR5019	DnoNAC81	5	6104	6124	UGUUGGGAAAGAAAAACUCUU	Cleavage
ath-miR5020a	DnoNAC10	5	1740	1760	UGGAAGAAGGUGAGACUUGCA	Cleavage
ath-miR5020a	DnoNAC11	5	3311	3331	UGGAAGAAGGUGAGACUUGCA	Cleavage
ath-miR5020a	DnoNAC16	5	2826	2846	UGGAAGAAGGUGAGACUUGCA	Translation
ath-miR5020a	DnoNAC21	5	8276	8296	UGGAAGAAGGUGAGACUUGCA	Cleavage
ath-miR5020a	DnoNAC25	5	18647	18667	UGGAAGAAGGUGAGACUUGCA	Cleavage
ath-miR5020a	DnoNAC33	5	4052	4072	UGGAAGAAGGUGAGACUUGCA	Cleavage
ath-miR5020a	DnoNAC42	5	19104	19124	UGGAAGAAGGUGAGACUUGCA	Cleavage
ath-miR5020a	DnoNAC56	4	402	422	UGGAAGAAGGUGAGACUUGCA	Cleavage
ath-miR5020a	DnoNAC58	5	426	446	UGGAAGAAGGUGAGACUUGCA	Translation
ath-miR5020a	DnoNAC60	5	1217	1237	UGGAAGAAGGUGAGACUUGCA	Translation
ath-miR5020a	DnoNAC66	4.5	6211	6230	UGGAAGAAGGUGAGACUUGCA	Cleavage
ath-miR5020a	DnoNAC76	4	12321	12341	UGGAAGAAGGUGAGACUUGCA	Cleavage
ath-miR5020a	DnoNAC76	4.5	1938	1958	UGGAAGAAGGUGAGACUUGCA	Translation
ath-miR5020a	DnoNAC81	5	2394	2414	UGGAAGAAGGUGAGACUUGCA	Cleavage
ath-miR5020b	DnoNAC1	5	2867	2887	AUGGCAUGAAAGAAGGUGAGA	Cleavage
ath-miR5020b	DnoNAC12	5	1056	1076	AUGGCAUGAAAGAAGGUGAGA	Cleavage
ath-miR5020b	DnoNAC21	4.5	40068	40088	AUGGCAUGAAAGAAGGUGAGA	Translation
ath-miR5020b	DnoNAC21	5	3286	3306	AUGGCAUGAAAGAAGGUGAGA	Cleavage
ath-miR5020b	DnoNAC25	4	21795	21815	AUGGCAUGAAAGAAGGUGAGA	Cleavage
ath-miR5020b	DnoNAC4	5	15219	15239	AUGGCAUGAAAGAAGGUGAGA	Cleavage
ath-miR5020b	DnoNAC7	4.5	294	314	AUGGCAUGAAAGAAGGUGAGA	Cleavage
ath-miR5020b	DnoNAC71	5	938	958	AUGGCAUGAAAGAAGGUGAGA	Cleavage
ath-miR5020b	DnoNAC80	5	27663	27683	AUGGCAUGAAAGAAGGUGAGA	Cleavage
ath-miR5020c	DnoNAC1	5	3208	3228	UGGCAUGGAAGAAGGUGAGAC	Cleavage
ath-miR5020c	DnoNAC21	4	40067	40087	UGGCAUGGAAGAAGGUGAGAC	Translation
ath-miR5020c	DnoNAC25	5	21794	21814	UGGCAUGGAAGAAGGUGAGAC	Translation
ath-miR5020c	DnoNAC41	5	734	755	UGGCAUGGAAGAAGGU-GAGAC	Cleavage
ath-miR5020c	DnoNAC42	4.5	20207	20227	UGGCAUGGAAGAAGGUGAGAC	Cleavage
ath-miR5020c	DnoNAC48	5	918	938	UGGCAUGGAAGAAGGUGAGAC	Cleavage
ath-miR5020c	DnoNAC7	5	293	313	UGGCAUGGAAGAAGGUGAGAC	Cleavage
ath-miR5020c	DnoNAC71	4.5	1125	1145	UGGCAUGGAAGAAGGUGAGAC	Cleavage
ath-miR5020c	DnoNAC76	5	1340	1360	UGGCAUGGAAGAAGGUGAGAC	Translation
ath-miR5020c	DnoNAC80	4	27662	27682	UGGCAUGGAAGAAGGUGAGAC	Cleavage
ath-miR5021	DnoNAC1	2.5	270	289	UGAGAAGAAGAAGAAGAAAA	Cleavage
ath-miR5021	DnoNAC1	4	1182	1201	UGAGAAGAAGAAGAAGAAAA	Cleavage
ath-miR5021	DnoNAC1	5	194	213	UGAGAAGAAGAAGAAGAAAA	Cleavage
ath-miR5021	DnoNAC10	1.5	198	217	UGAGAAGAAGAAGAAGAAAA	Cleavage
ath-miR5021	DnoNAC10	4.5	1751	1770	UGAGAAGAAGAAGAAGAAAA	Cleavage
ath-miR5021	DnoNAC12	4	234	254	UGAGAAGAAGAAGA-AGAAAA	Cleavage
ath-miR5021	DnoNAC12	4.5	5219	5238	UGAGAAGAAGAAGAAGAAAA	Cleavage
ath-miR5021	DnoNAC14	2	4990	5009	UGAGAAGAAGAAGAAGAAAA	Cleavage
ath-miR5021	DnoNAC14	5	3936	3955	UGAGAAGAAGAAGAAGAAAA	Cleavage
ath-miR5021	DnoNAC15	5	4518	4538	UGAGAAGA-AGAAGAAGAAAA	Cleavage
ath-miR5021	DnoNAC15	5	11118	11137	UGAGAAGAAGAAGAAGAAAA	Cleavage
ath-miR5021	DnoNAC15	5	990	1009	UGAGAAGAAGAAGAAGAAAA	Cleavage
ath-miR5021	DnoNAC16	4	4919	4938	UGAGAAGAAGAAGAAGAAAA	Translation
ath-miR5021	DnoNAC17	3.5	1281	1300	UGAGAAGAAGAAGAAGAAAA	Cleavage
ath-miR5021	DnoNAC17	3.5	1325	1344	UGAGAAGAAGAAGAAGAAAA	Cleavage
ath-miR5021	DnoNAC18	2.5	254	273	UGAGAAGAAGAAGAAGAAAA	Cleavage
ath-miR5021	DnoNAC2	2.5	1126	1145	UGAGAAGAAGAAGAAGAAAA	Cleavage
ath-miR5021	DnoNAC20	4	488	507	UGAGAAGAAGAAGAAGAAAA	Cleavage
ath-miR5021	DnoNAC21	3.5	34306	34325	UGAGAAGAAGAAGAAGAAAA	Cleavage
ath-miR5021	DnoNAC21	4	5500	5519	UGAGAAGAAGAAGAAGAAAA	Cleavage
ath-miR5021	DnoNAC21	4.5	10896	10915	UGAGAAGAAGAAGAAGAAAA	Cleavage
ath-miR5021	DnoNAC21	4.5	29376	29395	UGAGAAGAAGAAGAAGAAAA	Cleavage
ath-miR5021	DnoNAC21	5	26848	26867	UGAGAAGAAGAAGAAGAAAA	Cleavage
ath-miR5021	DnoNAC21	5	1027	1046	UGAGAAGAAGAAGAAGAAAA	Cleavage
ath-miR5021	DnoNAC21	5	25248	25267	UGAGAAGAAGAAGAAGAAAA	Cleavage
ath-miR5021	DnoNAC25	3	1859	1878	UGAGAAGAAGAAGAAGAAAA	Cleavage
ath-miR5021	DnoNAC25	4	5478	5497	UGAGAAGAAGAAGAAGAAAA	Cleavage
ath-miR5021	DnoNAC25	4.75	2462	2483	UGAGAAGAAGAA--GAAGAAAA	Cleavage
ath-miR5021	DnoNAC25	5	4558	4577	UGAGAAGAAGAAGAAGAAAA	Cleavage
ath-miR5021	DnoNAC25	5	22106	22125	UGAGAAGAAGAAGAAGAAAA	Cleavage
ath-miR5021	DnoNAC29	4	187	206	UGAGAAGAAGAAGAAGAAAA	Cleavage
ath-miR5021	DnoNAC29	4.5	1143	1162	UGAGAAGAAGAAGAAGAAAA	Cleavage
ath-miR5021	DnoNAC30	4.5	654	673	UGAGAAGAAGAAGAAGAAAA	Cleavage
ath-miR5021	DnoNAC31	4	187	206	UGAGAAGAAGAAGAAGAAAA	Cleavage
ath-miR5021	DnoNAC31	4.5	1147	1166	UGAGAAGAAGAAGAAGAAAA	Cleavage
ath-miR5021	DnoNAC32	4.5	7607	7626	UGAGAAGAAGAAGAAGAAAA	Cleavage
ath-miR5021	DnoNAC32	5	3780	3799	UGAGAAGAAGAAGAAGAAAA	Cleavage
ath-miR5021	DnoNAC33	4	50	69	UGAGAAGAAGAAGAAGAAAA	Cleavage
ath-miR5021	DnoNAC34	4	572	591	UGAGAAGAAGAAGAAGAAAA	Cleavage
ath-miR5021	DnoNAC37	2.5	2625	2644	UGAGAAGAAGAAGAAGAAAA	Cleavage
ath-miR5021	DnoNAC37	4.5	2654	2673	UGAGAAGAAGAAGAAGAAAA	Cleavage
ath-miR5021	DnoNAC37	5	782	801	UGAGAAGAAGAAGAAGAAAA	Cleavage
ath-miR5021	DnoNAC38	4.5	734	753	UGAGAAGAAGAAGAAGAAAA	Cleavage
ath-miR5021	DnoNAC39	3	1844	1863	UGAGAAGAAGAAGAAGAAAA	Cleavage
ath-miR5021	DnoNAC4	4.5	22699	22718	UGAGAAGAAGAAGAAGAAAA	Cleavage
ath-miR5021	DnoNAC42	2	12734	12753	UGAGAAGAAGAAGAAGAAAA	Cleavage
ath-miR5021	DnoNAC42	4	535	554	UGAGAAGAAGAAGAAGAAAA	Cleavage
ath-miR5021	DnoNAC56	4.5	323	342	UGAGAAGAAGAAGAAGAAAA	Cleavage
ath-miR5021	DnoNAC58	2.5	813	832	UGAGAAGAAGAAGAAGAAAA	Cleavage
ath-miR5021	DnoNAC60	2	1324	1343	UGAGAAGAAGAAGAAGAAAA	Cleavage
ath-miR5021	DnoNAC60	3.5	1512	1531	UGAGAAGAAGAAGAAGAAAA	Translation
ath-miR5021	DnoNAC60	4	729	748	UGAGAAGAAGAAGAAGAAAA	Cleavage
ath-miR5021	DnoNAC60	4.5	1691	1710	UGAGAAGAAGAAGAAGAAAA	Cleavage
ath-miR5021	DnoNAC61	4.5	2975	2994	UGAGAAGAAGAAGAAGAAAA	Translation
ath-miR5021	DnoNAC63	4	9041	9060	UGAGAAGAAGAAGAAGAAAA	Cleavage
ath-miR5021	DnoNAC63	4	2576	2595	UGAGAAGAAGAAGAAGAAAA	Translation
ath-miR5021	DnoNAC63	4.5	5443	5462	UGAGAAGAAGAAGAAGAAAA	Cleavage
ath-miR5021	DnoNAC63	5	6379	6398	UGAGAAGAAGAAGAAGAAAA	Cleavage
ath-miR5021	DnoNAC63	5	6642	6661	UGAGAAGAAGAAGAAGAAAA	Cleavage
ath-miR5021	DnoNAC63	5	5270	5289	UGAGAAGAAGAAGAAGAAAA	Cleavage
ath-miR5021	DnoNAC63	5	10833	10852	UGAGAAGAAGAAGAAGAAAA	Cleavage
ath-miR5021	DnoNAC64	5	3018	3037	UGAGAAGAAGAAGAAGAAAA	Translation
ath-miR5021	DnoNAC64	5	1265	1284	UGAGAAGAAGAAGAAGAAAA	Translation
ath-miR5021	DnoNAC66	4	388	407	UGAGAAGAAGAAGAAGAAAA	Cleavage
ath-miR5021	DnoNAC67	5	5620	5639	UGAGAAGAAGAAGAAGAAAA	Cleavage
ath-miR5021	DnoNAC67	5	5249	5268	UGAGAAGAAGAAGAAGAAAA	Translation
ath-miR5021	DnoNAC68	4	182	201	UGAGAAGAAGAAGAAGAAAA	Cleavage
ath-miR5021	DnoNAC73	4.5	11643	11662	UGAGAAGAAGAAGAAGAAAA	Translation
ath-miR5021	DnoNAC73	5	27083	27102	UGAGAAGAAGAAGAAGAAAA	Cleavage
ath-miR5021	DnoNAC76	4	4156	4175	UGAGAAGAAGAAGAAGAAAA	Cleavage
ath-miR5021	DnoNAC76	4.5	19661	19680	UGAGAAGAAGAAGAAGAAAA	Cleavage
ath-miR5021	DnoNAC77	5	400	419	UGAGAAGAAGAAGAAGAAAA	Translation
ath-miR5021	DnoNAC79	4	176	195	UGAGAAGAAGAAGAAGAAAA	Cleavage
ath-miR5021	DnoNAC80	3.5	1286	1305	UGAGAAGAAGAAGAAGAAAA	Cleavage
ath-miR5021	DnoNAC80	4	208	227	UGAGAAGAAGAAGAAGAAAA	Cleavage
ath-miR5021	DnoNAC80	4.5	32656	32676	UGAGAAGAAGAAGA-AGAAAA	Cleavage
ath-miR5021	DnoNAC80	4.5	6957	6976	UGAGAAGAAGAAGAAGAAAA	Cleavage
ath-miR5021	DnoNAC80	5	30016	30034	UGAGAAGAAGAAGAAGAAAA	Translation
ath-miR5021	DnoNAC80	5	1190	1209	UGAGAAGAAGAAGAAGAAAA	Cleavage
ath-miR5021	DnoNAC80	5	22416	22435	UGAGAAGAAGAAGAAGAAAA	Translation
ath-miR5021	DnoNAC81	3.5	4175	4194	UGAGAAGAAGAAGAAGAAAA	Cleavage
ath-miR5021	DnoNAC81	5	5644	5663	UGAGAAGAAGAAGAAGAAAA	Cleavage
ath-miR5021	DnoNAC81	5	4034	4053	UGAGAAGAAGAAGAAGAAAA	Cleavage
ath-miR5021	DnoNAC82	4.5	4380	4399	UGAGAAGAAGAAGAAGAAAA	Cleavage
ath-miR5021	DnoNAC83	4.5	1189	1208	UGAGAAGAAGAAGAAGAAAA	Cleavage
ath-miR5021	DnoNAC83	5	833	852	UGAGAAGAAGAAGAAGAAAA	Cleavage
ath-miR5022	DnoNAC41	5	2032	2052	GUCAUGGGGUAUGAUCGAAUG	Cleavage
ath-miR5022	DnoNAC76	5	13748	13768	GUCAUGGGGUAUGAUCGAAUG	Cleavage
ath-miR5022	DnoNAC82	5	1513	1533	GUCAUGGGGUAUGAUCGAAUG	Translation
ath-miR5023	DnoNAC24	5	1967	1987	AUUGGUAGUGGAUAAGGGGGC	Cleavage
ath-miR5023	DnoNAC32	5	10670	10690	AUUGGUAGUGGAUAAGGGGGC	Cleavage
ath-miR5023	DnoNAC4	4	2972	2992	AUUGGUAGUGGAUAAGGGGGC	Cleavage
ath-miR5023	DnoNAC54	4.5	196	216	AUUGGUAGUGGAUAAGGGGGC	Cleavage
ath-miR5023	DnoNAC66	5	3585	3605	AUUGGUAGUGGAUAAGGGGGC	Cleavage
ath-miR5023	DnoNAC78	4.5	657	677	AUUGGUAGUGGAUAAGGGGGC	Cleavage
ath-miR5023	DnoNAC80	5	30044	30064	AUUGGUAGUGGAUAAGGGGGC	Cleavage
ath-miR5024-3p	DnoNAC60	5	25	46	CCGUAUCUUGGCCUU-GUCAUU	Translation
ath-miR5024-5p	DnoNAC15	5	1128	1149	AUGACAAGGCCAAGAUAUAACA	Cleavage
ath-miR5024-5p	DnoNAC32	4.5	11530	11551	AUGACAAGGCCAAGAUAUAACA	Translation
ath-miR5024-5p	DnoNAC80	5	940	961	AUGACAAGGCCAAGAUAUAACA	Translation
ath-miR5025	DnoNAC10	5	890	910	ACUGUAUAUAUGUAAGUGACA	Cleavage
ath-miR5025	DnoNAC16	5	3680	3700	ACUGUAUAUAUGUAAGUGACA	Cleavage
ath-miR5025	DnoNAC17	5	810	830	ACUGUAUAUAUGUAAGUGACA	Cleavage
ath-miR5025	DnoNAC2	5	3281	3301	ACUGUAUAUAUGUAAGUGACA	Cleavage
ath-miR5025	DnoNAC21	5	33593	33613	ACUGUAUAUAUGUAAGUGACA	Cleavage
ath-miR5025	DnoNAC32	5	1500	1519	ACUGUAUAUAUGUAAGUGACA	Cleavage
ath-miR5025	DnoNAC33	4.5	6754	6774	ACUGUAUAUAUGUAAGUGACA	Cleavage
ath-miR5025	DnoNAC36	3.5	3324	3344	ACUGUAUAUAUGUAAGUGACA	Cleavage
ath-miR5025	DnoNAC36	4.5	3138	3158	ACUGUAUAUAUGUAAGUGACA	Cleavage
ath-miR5025	DnoNAC4	4.5	21503	21523	ACUGUAUAUAUGUAAGUGACA	Cleavage
ath-miR5025	DnoNAC54	5	427	447	ACUGUAUAUAUGUAAGUGACA	Translation
ath-miR5025	DnoNAC67	5	1446	1466	ACUGUAUAUAUGUAAGUGACA	Cleavage
ath-miR5025	DnoNAC73	5	13730	13750	ACUGUAUAUAUGUAAGUGACA	Translation
ath-miR5025	DnoNAC80	5	8309	8329	ACUGUAUAUAUGUAAGUGACA	Cleavage
ath-miR5026	DnoNAC61	5	7473	7493	ACUCAUAAGAUCGUGACACGU	Cleavage
ath-miR5027	DnoNAC64	5	4707	4727	ACCGGUUGGAACUUGCCUUAA	Cleavage
ath-miR5028	DnoNAC15	4.5	7782	7802	AAUUGGGUUUAUGCUAGAGUU	Cleavage
ath-miR5028	DnoNAC15	5	10878	10898	AAUUGGGUUUAUGCUAGAGUU	Cleavage
ath-miR5028	DnoNAC21	5	1184	1204	AAUUGGGUUUAUGCUAGAGUU	Cleavage
ath-miR5028	DnoNAC32	5	3104	3124	AAUUGGGUUUAUGCUAGAGUU	Cleavage
ath-miR5028	DnoNAC4	4	18378	18398	AAUUGGGUUUAUGCUAGAGUU	Cleavage
ath-miR5028	DnoNAC4	4.5	21689	21709	AAUUGGGUUUAUGCUAGAGUU	Cleavage
ath-miR5028	DnoNAC43	4.5	1686	1706	AAUUGGGUUUAUGCUAGAGUU	Translation
ath-miR5028	DnoNAC54	4.5	1938	1958	AAUUGGGUUUAUGCUAGAGUU	Translation
ath-miR5028	DnoNAC63	5	9466	9485	AAUUGGGUUUAUGCUAGAGUU	Cleavage
ath-miR5028	DnoNAC69	3.5	1011	1031	AAUUGGGUUUAUGCUAGAGUU	Cleavage
ath-miR5028	DnoNAC76	4.5	28337	28357	AAUUGGGUUUAUGCUAGAGUU	Cleavage
ath-miR5028	DnoNAC76	4.5	21579	21599	AAUUGGGUUUAUGCUAGAGUU	Cleavage
ath-miR5028	DnoNAC80	3.5	5016	5036	AAUUGGGUUUAUGCUAGAGUU	Cleavage
ath-miR5029	DnoNAC25	5	13627	13646	AAUGAGAGAGAACACUGCAAA	Cleavage
ath-miR5029	DnoNAC52	4	323	343	AAUGAGAGAGAACACUGCAAA	Cleavage
ath-miR5029	DnoNAC53	4	323	343	AAUGAGAGAGAACACUGCAAA	Cleavage
ath-miR5029	DnoNAC73	4	24851	24871	AAUGAGAGAGAACACUGCAAA	Cleavage
ath-miR5029	DnoNAC73	5	13717	13737	AAUGAGAGAGAACACUGCAAA	Cleavage
ath-miR5029	DnoNAC81	5	5614	5634	AAUGAGAGAGAACACUGCAAA	Cleavage
ath-miR5595a	DnoNAC21	4.5	6281	6301	ACAUAUGAUCUGCAUCUUUGC	Cleavage
ath-miR5595a	DnoNAC42	5	11719	11739	ACAUAUGAUCUGCAUCUUUGC	Translation
ath-miR5595a	DnoNAC61	5	6828	6848	ACAUAUGAUCUGCAUCUUUGC	Cleavage
ath-miR5595a	DnoNAC82	5	3235	3255	ACAUAUGAUCUGCAUCUUUGC	Cleavage
ath-miR5628	DnoNAC2	4	1140	1160	GAAAUAGCGAAGAUAUGAUUA	Cleavage
ath-miR5628	DnoNAC25	5	4553	4573	GAAAUAGCGAAGAUAUGAUUA	Cleavage
ath-miR5628	DnoNAC36	5	3216	3236	GAAAUAGCGAAGAUAUGAUUA	Cleavage
ath-miR5628	DnoNAC4	5	15980	16000	GAAAUAGCGAAGAUAUGAUUA	Cleavage
ath-miR5628	DnoNAC4	5	4205	4225	GAAAUAGCGAAGAUAUGAUUA	Cleavage
ath-miR5628	DnoNAC4	5	9527	9547	GAAAUAGCGAAGAUAUGAUUA	Cleavage
ath-miR5628	DnoNAC42	4.5	17988	18007	GAAAUAGCGAAGAUAUGAUUA	Cleavage
ath-miR5628	DnoNAC42	5	2909	2929	GAAAUAGCGAAGAUAUGAUUA	Cleavage
ath-miR5628	DnoNAC73	4.5	1043	1063	GAAAUAGCGAAGAUAUGAUUA	Cleavage
ath-miR5628	DnoNAC73	5	27721	27741	GAAAUAGCGAAGAUAUGAUUA	Cleavage
ath-miR5628	DnoNAC76	4	16759	16779	GAAAUAGCGAAGAUAUGAUUA	Cleavage
ath-miR5628	DnoNAC80	5	13362	13382	GAAAUAGCGAAGAUAUGAUUA	Cleavage
ath-miR5628	DnoNAC85	5	559	579	GAAAUAGCGAAGAUAUGAUUA	Cleavage
ath-miR5629	DnoNAC17	5	513	534	UUAGGGUAGUUAACGGAAGUUA	Translation
ath-miR5629	DnoNAC25	5	2396	2417	UUAGGGUAGUUAACGGAAGUUA	Cleavage
ath-miR5629	DnoNAC44	5	300	321	UUAGGGUAGUUAACGGAAGUUA	Translation
ath-miR5629	DnoNAC76	5	9718	9739	UUAGGGUAGUUAACGGAAGUUA	Cleavage
ath-miR5629	DnoNAC80	5	18629	18650	UUAGGGUAGUUAACGGAAGUUA	Cleavage
ath-miR5631	DnoNAC39	5	495	515	UGGCAGGAAAGACAUAAUUUU	Translation
ath-miR5631	DnoNAC4	4	19919	19939	UGGCAGGAAAGACAUAAUUUU	Translation
ath-miR5631	DnoNAC61	4.5	5685	5705	UGGCAGGAAAGACAUAAUUUU	Cleavage
ath-miR5631	DnoNAC68	4.5	272	292	UGGCAGGAAAGACAUAAUUUU	Cleavage
ath-miR5631	DnoNAC9	5	647	667	UGGCAGGAAAGACAUAAUUUU	Cleavage
ath-miR5632-3p	DnoNAC20	5	1909	1929	UUGGAUUUAUAGUUGGAUAAG	Translation
ath-miR5632-3p	DnoNAC21	4.5	35964	35984	UUGGAUUUAUAGUUGGAUAAG	Translation
ath-miR5632-3p	DnoNAC21	4.5	23150	23170	UUGGAUUUAUAGUUGGAUAAG	Cleavage
ath-miR5632-3p	DnoNAC25	5	7317	7337	UUGGAUUUAUAGUUGGAUAAG	Cleavage
ath-miR5632-3p	DnoNAC32	4.5	4380	4400	UUGGAUUUAUAGUUGGAUAAG	Cleavage
ath-miR5632-3p	DnoNAC37	4.5	2191	2211	UUGGAUUUAUAGUUGGAUAAG	Translation
ath-miR5632-3p	DnoNAC4	4.5	21687	21707	UUGGAUUUAUAGUUGGAUAAG	Cleavage
ath-miR5632-3p	DnoNAC42	4.5	7485	7505	UUGGAUUUAUAGUUGGAUAAG	Cleavage
ath-miR5632-3p	DnoNAC42	5	3012	3031	UUGGAUUUAUAGUUGGAUAAG	Cleavage
ath-miR5632-3p	DnoNAC48	5	523	543	UUGGAUUUAUAGUUGGAUAAG	Cleavage
ath-miR5632-3p	DnoNAC60	4	1616	1636	UUGGAUUUAUAGUUGGAUAAG	Cleavage
ath-miR5632-3p	DnoNAC61	4	4665	4685	UUGGAUUUAUAGUUGGAUAAG	Cleavage
ath-miR5632-3p	DnoNAC66	4	7719	7739	UUGGAUUUAUAGUUGGAUAAG	Cleavage
ath-miR5632-3p	DnoNAC67	4.5	2751	2771	UUGGAUUUAUAGUUGGAUAAG	Cleavage
ath-miR5632-3p	DnoNAC73	3.5	18736	18756	UUGGAUUUAUAGUUGGAUAAG	Cleavage
ath-miR5632-3p	DnoNAC73	5	11957	11977	UUGGAUUUAUAGUUGGAUAAG	Cleavage
ath-miR5632-3p	DnoNAC76	4.5	5442	5463	UUGGAUUUAUAGUUGG-AUAAG	Cleavage
ath-miR5632-3p	DnoNAC76	4.5	6288	6308	UUGGAUUUAUAGUUGGAUAAG	Translation
ath-miR5632-3p	DnoNAC76	5	21508	21528	UUGGAUUUAUAGUUGGAUAAG	Translation
ath-miR5632-3p	DnoNAC76	5	21578	21597	UUGGAUUUAUAGUUGGAUAAG	Cleavage
ath-miR5632-3p	DnoNAC76	5	18228	18248	UUGGAUUUAUAGUUGGAUAAG	Cleavage
ath-miR5632-3p	DnoNAC80	5	5141	5161	UUGGAUUUAUAGUUGGAUAAG	Translation
ath-miR5632-3p	DnoNAC81	5	905	925	UUGGAUUUAUAGUUGGAUAAG	Translation
ath-miR5632-5p	DnoNAC11	4.5	885	903	UUGAUUCUCUUAUCCAACUGU	Cleavage
ath-miR5632-5p	DnoNAC11	4.5	1092	1112	UUGAUUCUCUUAUCCAACUGU	Cleavage
ath-miR5632-5p	DnoNAC4	5	21136	21156	UUGAUUCUCUUAUCCAACUGU	Cleavage
ath-miR5632-5p	DnoNAC4	5	13495	13515	UUGAUUCUCUUAUCCAACUGU	Cleavage
ath-miR5632-5p	DnoNAC4	5	15543	15563	UUGAUUCUCUUAUCCAACUGU	Cleavage
ath-miR5632-5p	DnoNAC66	5	4519	4539	UUGAUUCUCUUAUCCAACUGU	Cleavage
ath-miR5632-5p	DnoNAC76	5	19828	19848	UUGAUUCUCUUAUCCAACUGU	Cleavage
ath-miR5632-5p	DnoNAC80	5	4738	4758	UUGAUUCUCUUAUCCAACUGU	Cleavage
ath-miR5632-5p	DnoNAC80	5	26436	26456	UUGAUUCUCUUAUCCAACUGU	Cleavage
ath-miR5632-5p	DnoNAC80	5	8646	8666	UUGAUUCUCUUAUCCAACUGU	Cleavage
ath-miR5633	DnoNAC15	4.5	8323	8343	UAUGAUCAUCAGAAAACAGUG	Translation
ath-miR5633	DnoNAC15	5	2916	2936	UAUGAUCAUCAGAAAACAGUG	Cleavage
ath-miR5633	DnoNAC33	5	2192	2211	UAUGAUCAUCAGAAAACAGUG	Translation
ath-miR5633	DnoNAC61	5	6730	6750	UAUGAUCAUCAGAAAACAGUG	Translation
ath-miR5634	DnoNAC11	5	482	502	AGGGACUUUGUGAAUUUAGGG	Cleavage
ath-miR5634	DnoNAC15	4.5	10352	10372	AGGGACUUUGUGAAUUUAGGG	Cleavage
ath-miR5634	DnoNAC15	5	8555	8575	AGGGACUUUGUGAAUUUAGGG	Translation
ath-miR5634	DnoNAC25	5	8427	8447	AGGGACUUUGUGAAUUUAGGG	Translation
ath-miR5634	DnoNAC32	5	9095	9115	AGGGACUUUGUGAAUUUAGGG	Cleavage
ath-miR5634	DnoNAC4	4.5	15247	15267	AGGGACUUUGUGAAUUUAGGG	Cleavage
ath-miR5634	DnoNAC45	4.5	100	120	AGGGACUUUGUGAAUUUAGGG	Cleavage
ath-miR5634	DnoNAC63	4.5	8379	8399	AGGGACUUUGUGAAUUUAGGG	Cleavage
ath-miR5634	DnoNAC80	5	14851	14871	AGGGACUUUGUGAAUUUAGGG	Cleavage
ath-miR5634	DnoNAC81	4.5	6093	6113	AGGGACUUUGUGAAUUUAGGG	Translation
ath-miR5634	DnoNAC81	5	1333	1352	AGGGACUUUGUGAAUUUAGGG	Cleavage
ath-miR5635a	DnoNAC1	5	4670	4690	UGUUAAGGAGUGUUAACGGUG	Cleavage
ath-miR5635a	DnoNAC14	5	1814	1834	UGUUAAGGAGUGUUAACGGUG	Cleavage
ath-miR5635a	DnoNAC21	4	35403	35423	UGUUAAGGAGUGUUAACGGUG	Cleavage
ath-miR5635a	DnoNAC21	5	37327	37347	UGUUAAGGAGUGUUAACGGUG	Cleavage
ath-miR5635a	DnoNAC21	5	18561	18581	UGUUAAGGAGUGUUAACGGUG	Cleavage
ath-miR5635a	DnoNAC25	4	8181	8201	UGUUAAGGAGUGUUAACGGUG	Cleavage
ath-miR5635a	DnoNAC25	5	4795	4815	UGUUAAGGAGUGUUAACGGUG	Cleavage
ath-miR5635a	DnoNAC4	5	16579	16599	UGUUAAGGAGUGUUAACGGUG	Cleavage
ath-miR5635a	DnoNAC66	4.5	7193	7213	UGUUAAGGAGUGUUAACGGUG	Translation
ath-miR5635a	DnoNAC70	4	170	190	UGUUAAGGAGUGUUAACGGUG	Cleavage
ath-miR5635a	DnoNAC81	4.5	241	261	UGUUAAGGAGUGUUAACGGUG	Cleavage
ath-miR5635b	DnoNAC1	5	4670	4690	UGUUAAGGAGUGUUAACGGUG	Cleavage
ath-miR5635b	DnoNAC14	5	1814	1834	UGUUAAGGAGUGUUAACGGUG	Cleavage
ath-miR5635b	DnoNAC21	4	35403	35423	UGUUAAGGAGUGUUAACGGUG	Cleavage
ath-miR5635b	DnoNAC21	5	37327	37347	UGUUAAGGAGUGUUAACGGUG	Cleavage
ath-miR5635b	DnoNAC21	5	18561	18581	UGUUAAGGAGUGUUAACGGUG	Cleavage
ath-miR5635b	DnoNAC25	4	8181	8201	UGUUAAGGAGUGUUAACGGUG	Cleavage
ath-miR5635b	DnoNAC25	5	4795	4815	UGUUAAGGAGUGUUAACGGUG	Cleavage
ath-miR5635b	DnoNAC4	5	16579	16599	UGUUAAGGAGUGUUAACGGUG	Cleavage
ath-miR5635b	DnoNAC66	4.5	7193	7213	UGUUAAGGAGUGUUAACGGUG	Translation
ath-miR5635b	DnoNAC70	4	170	190	UGUUAAGGAGUGUUAACGGUG	Cleavage
ath-miR5635b	DnoNAC81	4.5	241	261	UGUUAAGGAGUGUUAACGGUG	Cleavage
ath-miR5635c	DnoNAC1	5	4670	4690	UGUUAAGGAGUGUUAACGGUG	Cleavage
ath-miR5635c	DnoNAC14	5	1814	1834	UGUUAAGGAGUGUUAACGGUG	Cleavage
ath-miR5635c	DnoNAC21	4	35403	35423	UGUUAAGGAGUGUUAACGGUG	Cleavage
ath-miR5635c	DnoNAC21	5	37327	37347	UGUUAAGGAGUGUUAACGGUG	Cleavage
ath-miR5635c	DnoNAC21	5	18561	18581	UGUUAAGGAGUGUUAACGGUG	Cleavage
ath-miR5635c	DnoNAC25	4	8181	8201	UGUUAAGGAGUGUUAACGGUG	Cleavage
ath-miR5635c	DnoNAC25	5	4795	4815	UGUUAAGGAGUGUUAACGGUG	Cleavage
ath-miR5635c	DnoNAC4	5	16579	16599	UGUUAAGGAGUGUUAACGGUG	Cleavage
ath-miR5635c	DnoNAC66	4.5	7193	7213	UGUUAAGGAGUGUUAACGGUG	Translation
ath-miR5635c	DnoNAC70	4	170	190	UGUUAAGGAGUGUUAACGGUG	Cleavage
ath-miR5635c	DnoNAC81	4.5	241	261	UGUUAAGGAGUGUUAACGGUG	Cleavage
ath-miR5635d	DnoNAC1	5	4670	4690	UGUUAAGGAGUGUUAACGGUG	Cleavage
ath-miR5635d	DnoNAC14	5	1814	1834	UGUUAAGGAGUGUUAACGGUG	Cleavage
ath-miR5635d	DnoNAC21	4	35403	35423	UGUUAAGGAGUGUUAACGGUG	Cleavage
ath-miR5635d	DnoNAC21	5	37327	37347	UGUUAAGGAGUGUUAACGGUG	Cleavage
ath-miR5635d	DnoNAC21	5	18561	18581	UGUUAAGGAGUGUUAACGGUG	Cleavage
ath-miR5635d	DnoNAC25	4	8181	8201	UGUUAAGGAGUGUUAACGGUG	Cleavage
ath-miR5635d	DnoNAC25	5	4795	4815	UGUUAAGGAGUGUUAACGGUG	Cleavage
ath-miR5635d	DnoNAC4	5	16579	16599	UGUUAAGGAGUGUUAACGGUG	Cleavage
ath-miR5635d	DnoNAC66	4.5	7193	7213	UGUUAAGGAGUGUUAACGGUG	Translation
ath-miR5635d	DnoNAC70	4	170	190	UGUUAAGGAGUGUUAACGGUG	Cleavage
ath-miR5635d	DnoNAC81	4.5	241	261	UGUUAAGGAGUGUUAACGGUG	Cleavage
ath-miR5636	DnoNAC21	5	28089	28109	CGUAGUUGCAGAGCUUGACGG	Cleavage
ath-miR5636	DnoNAC37	5	140	160	CGUAGUUGCAGAGCUUGACGG	Cleavage
ath-miR5636	DnoNAC61	4.5	7438	7458	CGUAGUUGCAGAGCUUGACGG	Cleavage
ath-miR5636	DnoNAC66	4.5	163	183	CGUAGUUGCAGAGCUUGACGG	Cleavage
ath-miR5636	DnoNAC84	5	255	275	CGUAGUUGCAGAGCUUGACGG	Cleavage
ath-miR5637	DnoNAC25	5	24070	24090	AAUGCGCAACUCUAUAUUUCC	Cleavage
ath-miR5637	DnoNAC39	3	1028	1048	AAUGCGCAACUCUAUAUUUCC	Translation
ath-miR5637	DnoNAC40	3	1030	1050	AAUGCGCAACUCUAUAUUUCC	Translation
ath-miR5637	DnoNAC73	5	1821	1841	AAUGCGCAACUCUAUAUUUCC	Cleavage
ath-miR5638a	DnoNAC10	4.5	356	376	AUACCAAAACUCUCUCACUUU	Cleavage
ath-miR5638b	DnoNAC4	4.5	12458	12478	ACAGUGGUCAUCUGGUGGGCU	Translation
ath-miR5638b	DnoNAC80	5	14521	14541	ACAGUGGUCAUCUGGUGGGCU	Cleavage
ath-miR5639-5p	DnoNAC12	5	1574	1593	UAGUCCACUGUGGUCUAAGGC	Cleavage
ath-miR5639-5p	DnoNAC66	5	7134	7154	UAGUCCACUGUGGUCUAAGGC	Cleavage
ath-miR5639-5p	DnoNAC73	5	19859	19879	UAGUCCACUGUGGUCUAAGGC	Cleavage
ath-miR5639-5p	DnoNAC80	3.5	13563	13583	UAGUCCACUGUGGUCUAAGGC	Cleavage
ath-miR5640	DnoNAC11	5	110	130	UGAGAGAAGGAAUUAGAUUCA	Cleavage
ath-miR5640	DnoNAC14	3	965	985	UGAGAGAAGGAAUUAGAUUCA	Cleavage
ath-miR5640	DnoNAC14	5	5554	5574	UGAGAGAAGGAAUUAGAUUCA	Translation
ath-miR5640	DnoNAC20	4	588	608	UGAGAGAAGGAAUUAGAUUCA	Cleavage
ath-miR5640	DnoNAC21	4	9831	9851	UGAGAGAAGGAAUUAGAUUCA	Cleavage
ath-miR5640	DnoNAC21	4.5	10889	10909	UGAGAGAAGGAAUUAGAUUCA	Cleavage
ath-miR5640	DnoNAC21	5	37869	37889	UGAGAGAAGGAAUUAGAUUCA	Cleavage
ath-miR5640	DnoNAC25	4.5	8566	8586	UGAGAGAAGGAAUUAGAUUCA	Translation
ath-miR5640	DnoNAC36	4	3288	3308	UGAGAGAAGGAAUUAGAUUCA	Cleavage
ath-miR5640	DnoNAC37	4.5	2646	2666	UGAGAGAAGGAAUUAGAUUCA	Cleavage
ath-miR5640	DnoNAC37	5	3252	3272	UGAGAGAAGGAAUUAGAUUCA	Cleavage
ath-miR5640	DnoNAC4	5	18246	18266	UGAGAGAAGGAAUUAGAUUCA	Cleavage
ath-miR5640	DnoNAC42	5	527	546	UGAGAGAAGGAAUUAGAUUCA	Cleavage
ath-miR5640	DnoNAC45	5	1534	1554	UGAGAGAAGGAAUUAGAUUCA	Translation
ath-miR5640	DnoNAC52	4	274	294	UGAGAGAAGGAAUUAGAUUCA	Cleavage
ath-miR5640	DnoNAC53	4	274	294	UGAGAGAAGGAAUUAGAUUCA	Cleavage
ath-miR5640	DnoNAC54	5	1496	1516	UGAGAGAAGGAAUUAGAUUCA	Cleavage
ath-miR5640	DnoNAC61	5	6946	6966	UGAGAGAAGGAAUUAGAUUCA	Cleavage
ath-miR5640	DnoNAC63	4.5	8637	8657	UGAGAGAAGGAAUUAGAUUCA	Cleavage
ath-miR5640	DnoNAC63	5	6372	6392	UGAGAGAAGGAAUUAGAUUCA	Cleavage
ath-miR5640	DnoNAC64	5	31	51	UGAGAGAAGGAAUUAGAUUCA	Translation
ath-miR5640	DnoNAC66	4.5	2849	2869	UGAGAGAAGGAAUUAGAUUCA	Translation
ath-miR5640	DnoNAC72	5	699	719	UGAGAGAAGGAAUUAGAUUCA	Cleavage
ath-miR5640	DnoNAC73	4.5	3313	3333	UGAGAGAAGGAAUUAGAUUCA	Cleavage
ath-miR5640	DnoNAC73	5	24849	24869	UGAGAGAAGGAAUUAGAUUCA	Translation
ath-miR5640	DnoNAC76	4	10146	10166	UGAGAGAAGGAAUUAGAUUCA	Translation
ath-miR5640	DnoNAC76	4.5	5759	5779	UGAGAGAAGGAAUUAGAUUCA	Cleavage
ath-miR5640	DnoNAC76	4.5	6015	6034	UGAGAGAAGGAAUUAGAUUCA	Cleavage
ath-miR5640	DnoNAC76	5	33713	33733	UGAGAGAAGGAAUUAGAUUCA	Cleavage
ath-miR5640	DnoNAC76	5	5986	6006	UGAGAGAAGGAAUUAGAUUCA	Cleavage
ath-miR5640	DnoNAC79	4	576	596	UGAGAGAAGGAAUUAGAUUCA	Cleavage
ath-miR5640	DnoNAC80	5	1189	1209	UGAGAGAAGGAAUUAGAUUCA	Cleavage
ath-miR5640	DnoNAC81	4	5612	5632	UGAGAGAAGGAAUUAGAUUCA	Cleavage
ath-miR5641	DnoNAC1	4.5	2804	2824	UGGAAGAAGAUGAUAGAAUUA	Translation
ath-miR5641	DnoNAC10	5	193	213	UGGAAGAAGAUGAUAGAAUUA	Translation
ath-miR5641	DnoNAC12	4	5217	5237	UGGAAGAAGAUGAUAGAAUUA	Cleavage
ath-miR5641	DnoNAC16	5	1079	1099	UGGAAGAAGAUGAUAGAAUUA	Cleavage
ath-miR5641	DnoNAC16	5	1932	1952	UGGAAGAAGAUGAUAGAAUUA	Cleavage
ath-miR5641	DnoNAC18	5	256	275	UGGAAGAAGAUGAUAGAAUUA	Translation
ath-miR5641	DnoNAC21	5	31038	31058	UGGAAGAAGAUGAUAGAAUUA	Cleavage
ath-miR5641	DnoNAC25	4	18736	18756	UGGAAGAAGAUGAUAGAAUUA	Cleavage
ath-miR5641	DnoNAC25	4.5	29167	29187	UGGAAGAAGAUGAUAGAAUUA	Cleavage
ath-miR5641	DnoNAC25	4.5	363	383	UGGAAGAAGAUGAUAGAAUUA	Cleavage
ath-miR5641	DnoNAC30	4	652	672	UGGAAGAAGAUGAUAGAAUUA	Translation
ath-miR5641	DnoNAC32	4	13900	13920	UGGAAGAAGAUGAUAGAAUUA	Cleavage
ath-miR5641	DnoNAC32	4	9595	9615	UGGAAGAAGAUGAUAGAAUUA	Cleavage
ath-miR5641	DnoNAC33	4.5	45	65	UGGAAGAAGAUGAUAGAAUUA	Translation
ath-miR5641	DnoNAC4	4	10644	10664	UGGAAGAAGAUGAUAGAAUUA	Cleavage
ath-miR5641	DnoNAC42	5	12255	12275	UGGAAGAAGAUGAUAGAAUUA	Translation
ath-miR5641	DnoNAC42	5	12723	12743	UGGAAGAAGAUGAUAGAAUUA	Cleavage
ath-miR5641	DnoNAC42	5	5580	5600	UGGAAGAAGAUGAUAGAAUUA	Translation
ath-miR5641	DnoNAC5	4.5	1198	1218	UGGAAGAAGAUGAUAGAAUUA	Cleavage
ath-miR5641	DnoNAC58	5	815	834	UGGAAGAAGAUGAUAGAAUUA	Translation
ath-miR5641	DnoNAC61	5	2362	2382	UGGAAGAAGAUGAUAGAAUUA	Cleavage
ath-miR5641	DnoNAC63	4	6463	6483	UGGAAGAAGAUGAUAGAAUUA	Cleavage
ath-miR5641	DnoNAC66	4	1244	1264	UGGAAGAAGAUGAUAGAAUUA	Cleavage
ath-miR5641	DnoNAC73	5	8554	8574	UGGAAGAAGAUGAUAGAAUUA	Cleavage
ath-miR5641	DnoNAC73	5	14908	14928	UGGAAGAAGAUGAUAGAAUUA	Cleavage
ath-miR5641	DnoNAC74	5	2095	2115	UGGAAGAAGAUGAUAGAAUUA	Cleavage
ath-miR5641	DnoNAC76	5	1426	1446	UGGAAGAAGAUGAUAGAAUUA	Cleavage
ath-miR5641	DnoNAC76	5	16754	16773	UGGAAGAAGAUGAUAGAAUUA	Cleavage
ath-miR5641	DnoNAC80	4.5	26157	26177	UGGAAGAAGAUGAUAGAAUUA	Cleavage
ath-miR5641	DnoNAC83	5	984	1004	UGGAAGAAGAUGAUAGAAUUA	Cleavage
ath-miR5642a	DnoNAC73	4	11060	11079	UCUCGCGCUUGUACGGCUUU	Cleavage
ath-miR5642b	DnoNAC73	4	11060	11079	UCUCGCGCUUGUACGGCUUU	Cleavage
ath-miR5643a	DnoNAC15	5	10351	10371	AGGCUUUUAAGAUCUGGUUGC	Translation
ath-miR5643a	DnoNAC21	4	37286	37306	AGGCUUUUAAGAUCUGGUUGC	Cleavage
ath-miR5643a	DnoNAC24	4.5	3073	3093	AGGCUUUUAAGAUCUGGUUGC	Cleavage
ath-miR5643a	DnoNAC25	4	18974	18994	AGGCUUUUAAGAUCUGGUUGC	Cleavage
ath-miR5643a	DnoNAC29	4.5	619	639	AGGCUUUUAAGAUCUGGUUGC	Cleavage
ath-miR5643a	DnoNAC36	5	38	58	AGGCUUUUAAGAUCUGGUUGC	Cleavage
ath-miR5643a	DnoNAC40	4	775	795	AGGCUUUUAAGAUCUGGUUGC	Cleavage
ath-miR5643a	DnoNAC42	5	13018	13038	AGGCUUUUAAGAUCUGGUUGC	Translation
ath-miR5643a	DnoNAC46	5	1021	1041	AGGCUUUUAAGAUCUGGUUGC	Cleavage
ath-miR5643a	DnoNAC64	5	2558	2578	AGGCUUUUAAGAUCUGGUUGC	Translation
ath-miR5643a	DnoNAC80	5	23644	23664	AGGCUUUUAAGAUCUGGUUGC	Cleavage
ath-miR5643a	DnoNAC81	5	485	505	AGGCUUUUAAGAUCUGGUUGC	Cleavage
ath-miR5643b	DnoNAC15	5	10351	10371	AGGCUUUUAAGAUCUGGUUGC	Translation
ath-miR5643b	DnoNAC21	4	37286	37306	AGGCUUUUAAGAUCUGGUUGC	Cleavage
ath-miR5643b	DnoNAC24	4.5	3073	3093	AGGCUUUUAAGAUCUGGUUGC	Cleavage
ath-miR5643b	DnoNAC25	4	18974	18994	AGGCUUUUAAGAUCUGGUUGC	Cleavage
ath-miR5643b	DnoNAC29	4.5	619	639	AGGCUUUUAAGAUCUGGUUGC	Cleavage
ath-miR5643b	DnoNAC36	5	38	58	AGGCUUUUAAGAUCUGGUUGC	Cleavage
ath-miR5643b	DnoNAC40	4	775	795	AGGCUUUUAAGAUCUGGUUGC	Cleavage
ath-miR5643b	DnoNAC42	5	13018	13038	AGGCUUUUAAGAUCUGGUUGC	Translation
ath-miR5643b	DnoNAC46	5	1021	1041	AGGCUUUUAAGAUCUGGUUGC	Cleavage
ath-miR5643b	DnoNAC64	5	2558	2578	AGGCUUUUAAGAUCUGGUUGC	Translation
ath-miR5643b	DnoNAC80	5	23644	23664	AGGCUUUUAAGAUCUGGUUGC	Cleavage
ath-miR5643b	DnoNAC81	5	485	505	AGGCUUUUAAGAUCUGGUUGC	Cleavage
ath-miR5644	DnoNAC76	3.5	9471	9490	GUGGGUUGCGGAUAACGGUA	Cleavage
ath-miR5645a	DnoNAC1	5	4702	4721	AUUUGAGUCAUGUCGUUAAG	Cleavage
ath-miR5645a	DnoNAC15	5	4168	4186	AUUUGAGUCAUGUCGUUAAG	Cleavage
ath-miR5645a	DnoNAC21	5	36818	36837	AUUUGAGUCAUGUCGUUAAG	Cleavage
ath-miR5645a	DnoNAC25	4.5	12592	12611	AUUUGAGUCAUGUCGUUAAG	Cleavage
ath-miR5645a	DnoNAC25	5	17305	17324	AUUUGAGUCAUGUCGUUAAG	Translation
ath-miR5645a	DnoNAC25	5	33871	33890	AUUUGAGUCAUGUCGUUAAG	Translation
ath-miR5645a	DnoNAC25	5	19979	19998	AUUUGAGUCAUGUCGUUAAG	Cleavage
ath-miR5645a	DnoNAC42	4.5	4575	4594	AUUUGAGUCAUGUCGUUAAG	Cleavage
ath-miR5645a	DnoNAC73	4.5	9774	9793	AUUUGAGUCAUGUCGUUAAG	Cleavage
ath-miR5645a	DnoNAC73	5	9262	9283	AUUUGAGUCAUGUCG--UUAAG	Cleavage
ath-miR5645b	DnoNAC1	5	4702	4721	AUUUGAGUCAUGUCGUUAAG	Cleavage
ath-miR5645b	DnoNAC15	5	4168	4186	AUUUGAGUCAUGUCGUUAAG	Cleavage
ath-miR5645b	DnoNAC21	5	36818	36837	AUUUGAGUCAUGUCGUUAAG	Cleavage
ath-miR5645b	DnoNAC25	4.5	12592	12611	AUUUGAGUCAUGUCGUUAAG	Cleavage
ath-miR5645b	DnoNAC25	5	17305	17324	AUUUGAGUCAUGUCGUUAAG	Translation
ath-miR5645b	DnoNAC25	5	33871	33890	AUUUGAGUCAUGUCGUUAAG	Translation
ath-miR5645b	DnoNAC25	5	19979	19998	AUUUGAGUCAUGUCGUUAAG	Cleavage
ath-miR5645b	DnoNAC42	4.5	4575	4594	AUUUGAGUCAUGUCGUUAAG	Cleavage
ath-miR5645b	DnoNAC73	4.5	9774	9793	AUUUGAGUCAUGUCGUUAAG	Cleavage
ath-miR5645b	DnoNAC73	5	9262	9283	AUUUGAGUCAUGUCG--UUAAG	Cleavage
ath-miR5645c	DnoNAC69	5	1202	1222	AACCUAUUUAACGACAUGACU	Cleavage
ath-miR5645c	DnoNAC82	4.5	3553	3573	AACCUAUUUAACGACAUGACU	Cleavage
ath-miR5645c	DnoNAC82	5	3467	3487	AACCUAUUUAACGACAUGACU	Cleavage
ath-miR5645d	DnoNAC1	5	4702	4721	AUUUGAGUCAUGUCGUUAAG	Cleavage
ath-miR5645d	DnoNAC15	5	4168	4186	AUUUGAGUCAUGUCGUUAAG	Cleavage
ath-miR5645d	DnoNAC21	5	36818	36837	AUUUGAGUCAUGUCGUUAAG	Cleavage
ath-miR5645d	DnoNAC25	4.5	12592	12611	AUUUGAGUCAUGUCGUUAAG	Cleavage
ath-miR5645d	DnoNAC25	5	17305	17324	AUUUGAGUCAUGUCGUUAAG	Translation
ath-miR5645d	DnoNAC25	5	33871	33890	AUUUGAGUCAUGUCGUUAAG	Translation
ath-miR5645d	DnoNAC25	5	19979	19998	AUUUGAGUCAUGUCGUUAAG	Cleavage
ath-miR5645d	DnoNAC42	4.5	4575	4594	AUUUGAGUCAUGUCGUUAAG	Cleavage
ath-miR5645d	DnoNAC73	4.5	9774	9793	AUUUGAGUCAUGUCGUUAAG	Cleavage
ath-miR5645d	DnoNAC73	5	9262	9283	AUUUGAGUCAUGUCG--UUAAG	Cleavage
ath-miR5645e	DnoNAC1	5	4702	4721	AUUUGAGUCAUGUCGUUAAG	Cleavage
ath-miR5645e	DnoNAC15	5	4168	4186	AUUUGAGUCAUGUCGUUAAG	Cleavage
ath-miR5645e	DnoNAC21	5	36818	36837	AUUUGAGUCAUGUCGUUAAG	Cleavage
ath-miR5645e	DnoNAC25	4.5	12592	12611	AUUUGAGUCAUGUCGUUAAG	Cleavage
ath-miR5645e	DnoNAC25	5	17305	17324	AUUUGAGUCAUGUCGUUAAG	Translation
ath-miR5645e	DnoNAC25	5	33871	33890	AUUUGAGUCAUGUCGUUAAG	Translation
ath-miR5645e	DnoNAC25	5	19979	19998	AUUUGAGUCAUGUCGUUAAG	Cleavage
ath-miR5645e	DnoNAC42	4.5	4575	4594	AUUUGAGUCAUGUCGUUAAG	Cleavage
ath-miR5645e	DnoNAC73	4.5	9774	9793	AUUUGAGUCAUGUCGUUAAG	Cleavage
ath-miR5645e	DnoNAC73	5	9262	9283	AUUUGAGUCAUGUCG--UUAAG	Cleavage
ath-miR5645f	DnoNAC1	5	4702	4721	AUUUGAGUCAUGUCGUUAAG	Cleavage
ath-miR5645f	DnoNAC15	5	4168	4186	AUUUGAGUCAUGUCGUUAAG	Cleavage
ath-miR5645f	DnoNAC21	5	36818	36837	AUUUGAGUCAUGUCGUUAAG	Cleavage
ath-miR5645f	DnoNAC25	4.5	12592	12611	AUUUGAGUCAUGUCGUUAAG	Cleavage
ath-miR5645f	DnoNAC25	5	17305	17324	AUUUGAGUCAUGUCGUUAAG	Translation
ath-miR5645f	DnoNAC25	5	33871	33890	AUUUGAGUCAUGUCGUUAAG	Translation
ath-miR5645f	DnoNAC25	5	19979	19998	AUUUGAGUCAUGUCGUUAAG	Cleavage
ath-miR5645f	DnoNAC42	4.5	4575	4594	AUUUGAGUCAUGUCGUUAAG	Cleavage
ath-miR5645f	DnoNAC73	4.5	9774	9793	AUUUGAGUCAUGUCGUUAAG	Cleavage
ath-miR5645f	DnoNAC73	5	9262	9283	AUUUGAGUCAUGUCG--UUAAG	Cleavage
ath-miR5647	DnoNAC21	5	28100	28120	UCAAGUUUGAUGACGAUUCCA	Cleavage
ath-miR5647	DnoNAC21	5	39219	39239	UCAAGUUUGAUGACGAUUCCA	Cleavage
ath-miR5647	DnoNAC4	5	18436	18456	UCAAGUUUGAUGACGAUUCCA	Cleavage
ath-miR5647	DnoNAC42	4.5	1745	1765	UCAAGUUUGAUGACGAUUCCA	Translation
ath-miR5647	DnoNAC46	4.5	2781	2801	UCAAGUUUGAUGACGAUUCCA	Translation
ath-miR5647	DnoNAC60	5	1945	1965	UCAAGUUUGAUGACGAUUCCA	Cleavage
ath-miR5647	DnoNAC77	5	324	344	UCAAGUUUGAUGACGAUUCCA	Cleavage
ath-miR5648-3p	DnoNAC12	5	4061	4081	AUCUGAAGAAAAUAGCGGCAU	Cleavage
ath-miR5648-3p	DnoNAC15	5	192	212	AUCUGAAGAAAAUAGCGGCAU	Translation
ath-miR5648-3p	DnoNAC21	4.5	11634	11654	AUCUGAAGAAAAUAGCGGCAU	Cleavage
ath-miR5648-3p	DnoNAC51	4.5	1363	1383	AUCUGAAGAAAAUAGCGGCAU	Translation
ath-miR5648-5p	DnoNAC11	5	4665	4686	UUUGGAAAUAUUUGGCUUGACU	Translation
ath-miR5648-5p	DnoNAC14	4.5	1638	1659	UUUGGAAAUAUUUGGCUUGACU	Cleavage
ath-miR5648-5p	DnoNAC21	5	37651	37672	UUUGGAAAUAUUUGGCUUGACU	Cleavage
ath-miR5648-5p	DnoNAC21	5	8718	8739	UUUGGAAAUAUUUGGCUUGACU	Cleavage
ath-miR5648-5p	DnoNAC21	5	12152	12173	UUUGGAAAUAUUUGGCUUGACU	Cleavage
ath-miR5648-5p	DnoNAC24	4.5	1376	1397	UUUGGAAAUAUUUGGCUUGACU	Cleavage
ath-miR5648-5p	DnoNAC32	4	10695	10716	UUUGGAAAUAUUUGGCUUGACU	Cleavage
ath-miR5648-5p	DnoNAC4	3.5	16542	16563	UUUGGAAAUAUUUGGCUUGACU	Cleavage
ath-miR5648-5p	DnoNAC4	5	10143	10163	UUUGGAAAUAUUUGGCUUGACU	Cleavage
ath-miR5648-5p	DnoNAC4	5	20455	20476	UUUGGAAAUAUUUGGCUUGACU	Cleavage
ath-miR5648-5p	DnoNAC46	5	414	435	UUUGGAAAUAUUUGGCUUGACU	Cleavage
ath-miR5648-5p	DnoNAC61	4.5	6239	6260	UUUGGAAAUAUUUGGCUUGACU	Cleavage
ath-miR5648-5p	DnoNAC63	3.5	9171	9192	UUUGGAAAUAUUUGGCUUGACU	Cleavage
ath-miR5648-5p	DnoNAC67	4	2166	2187	UUUGGAAAUAUUUGGCUUGACU	Cleavage
ath-miR5648-5p	DnoNAC73	4.5	9202	9223	UUUGGAAAUAUUUGGCUUGACU	Cleavage
ath-miR5648-5p	DnoNAC80	4	18735	18756	UUUGGAAAUAUUUGGCUUGACU	Cleavage
ath-miR5648-5p	DnoNAC80	4.5	13491	13512	UUUGGAAAUAUUUGGCUUGACU	Cleavage
ath-miR5648-5p	DnoNAC80	5	8620	8641	UUUGGAAAUAUUUGGCUUGACU	Cleavage
ath-miR5648-5p	DnoNAC81	3	1890	1911	UUUGGAAAUAUUUGGCUUGACU	Cleavage
ath-miR5648-5p	DnoNAC9	5	940	961	UUUGGAAAUAUUUGGCUUGACU	Cleavage
ath-miR5649a	DnoNAC21	4.5	863	883	AUUGAAUAUGUUGGUUACUAU	Cleavage
ath-miR5649a	DnoNAC21	5	35953	35973	AUUGAAUAUGUUGGUUACUAU	Cleavage
ath-miR5649a	DnoNAC25	4.5	10250	10270	AUUGAAUAUGUUGGUUACUAU	Cleavage
ath-miR5649a	DnoNAC25	4.5	15236	15256	AUUGAAUAUGUUGGUUACUAU	Cleavage
ath-miR5649a	DnoNAC25	5	19920	19940	AUUGAAUAUGUUGGUUACUAU	Cleavage
ath-miR5649a	DnoNAC25	5	22536	22556	AUUGAAUAUGUUGGUUACUAU	Translation
ath-miR5649a	DnoNAC25	5	4700	4720	AUUGAAUAUGUUGGUUACUAU	Cleavage
ath-miR5649a	DnoNAC30	4.5	931	951	AUUGAAUAUGUUGGUUACUAU	Translation
ath-miR5649a	DnoNAC32	4	6388	6408	AUUGAAUAUGUUGGUUACUAU	Cleavage
ath-miR5649a	DnoNAC4	5	562	582	AUUGAAUAUGUUGGUUACUAU	Cleavage
ath-miR5649a	DnoNAC57	5	752	772	AUUGAAUAUGUUGGUUACUAU	Cleavage
ath-miR5649a	DnoNAC67	4	3315	3335	AUUGAAUAUGUUGGUUACUAU	Cleavage
ath-miR5649a	DnoNAC73	4.5	8296	8316	AUUGAAUAUGUUGGUUACUAU	Cleavage
ath-miR5649a	DnoNAC73	4.5	18440	18460	AUUGAAUAUGUUGGUUACUAU	Cleavage
ath-miR5649a	DnoNAC76	4	30478	30499	AUUGAAUAUGUUGGUU-ACUAU	Cleavage
ath-miR5649a	DnoNAC76	5	10793	10813	AUUGAAUAUGUUGGUUACUAU	Cleavage
ath-miR5649a	DnoNAC76	5	6925	6945	AUUGAAUAUGUUGGUUACUAU	Cleavage
ath-miR5649b	DnoNAC21	4.5	863	883	AUUGAAUAUGUUGGUUACUAU	Cleavage
ath-miR5649b	DnoNAC21	5	35953	35973	AUUGAAUAUGUUGGUUACUAU	Cleavage
ath-miR5649b	DnoNAC25	4.5	10250	10270	AUUGAAUAUGUUGGUUACUAU	Cleavage
ath-miR5649b	DnoNAC25	4.5	15236	15256	AUUGAAUAUGUUGGUUACUAU	Cleavage
ath-miR5649b	DnoNAC25	5	19920	19940	AUUGAAUAUGUUGGUUACUAU	Cleavage
ath-miR5649b	DnoNAC25	5	22536	22556	AUUGAAUAUGUUGGUUACUAU	Translation
ath-miR5649b	DnoNAC25	5	4700	4720	AUUGAAUAUGUUGGUUACUAU	Cleavage
ath-miR5649b	DnoNAC30	4.5	931	951	AUUGAAUAUGUUGGUUACUAU	Translation
ath-miR5649b	DnoNAC32	4	6388	6408	AUUGAAUAUGUUGGUUACUAU	Cleavage
ath-miR5649b	DnoNAC4	5	562	582	AUUGAAUAUGUUGGUUACUAU	Cleavage
ath-miR5649b	DnoNAC57	5	752	772	AUUGAAUAUGUUGGUUACUAU	Cleavage
ath-miR5649b	DnoNAC67	4	3315	3335	AUUGAAUAUGUUGGUUACUAU	Cleavage
ath-miR5649b	DnoNAC73	4.5	8296	8316	AUUGAAUAUGUUGGUUACUAU	Cleavage
ath-miR5649b	DnoNAC73	4.5	18440	18460	AUUGAAUAUGUUGGUUACUAU	Cleavage
ath-miR5649b	DnoNAC76	4	30478	30499	AUUGAAUAUGUUGGUU-ACUAU	Cleavage
ath-miR5649b	DnoNAC76	5	10793	10813	AUUGAAUAUGUUGGUUACUAU	Cleavage
ath-miR5649b	DnoNAC76	5	6925	6945	AUUGAAUAUGUUGGUUACUAU	Cleavage
ath-miR5650	DnoNAC10	5	671	691	UUGUUUUGGAUCUUAGAUACA	Cleavage
ath-miR5650	DnoNAC11	3.5	1836	1856	UUGUUUUGGAUCUUAGAUACA	Cleavage
ath-miR5650	DnoNAC12	4.5	5293	5313	UUGUUUUGGAUCUUAGAUACA	Cleavage
ath-miR5650	DnoNAC14	3.5	3616	3636	UUGUUUUGGAUCUUAGAUACA	Translation
ath-miR5650	DnoNAC15	5	12628	12648	UUGUUUUGGAUCUUAGAUACA	Cleavage
ath-miR5650	DnoNAC21	5	35457	35477	UUGUUUUGGAUCUUAGAUACA	Cleavage
ath-miR5650	DnoNAC25	3.5	16703	16724	UUGUUUUGGAUCUU-AGAUACA	Cleavage
ath-miR5650	DnoNAC25	5	19539	19559	UUGUUUUGGAUCUUAGAUACA	Cleavage
ath-miR5650	DnoNAC25	5	8685	8705	UUGUUUUGGAUCUUAGAUACA	Cleavage
ath-miR5650	DnoNAC30	3.5	1678	1698	UUGUUUUGGAUCUUAGAUACA	Translation
ath-miR5650	DnoNAC32	4.5	12850	12870	UUGUUUUGGAUCUUAGAUACA	Cleavage
ath-miR5650	DnoNAC39	5	1074	1094	UUGUUUUGGAUCUUAGAUACA	Cleavage
ath-miR5650	DnoNAC4	5	8270	8290	UUGUUUUGGAUCUUAGAUACA	Cleavage
ath-miR5650	DnoNAC4	5	17012	17032	UUGUUUUGGAUCUUAGAUACA	Cleavage
ath-miR5650	DnoNAC40	5	1076	1096	UUGUUUUGGAUCUUAGAUACA	Cleavage
ath-miR5650	DnoNAC41	4	1340	1360	UUGUUUUGGAUCUUAGAUACA	Translation
ath-miR5650	DnoNAC42	4	2828	2848	UUGUUUUGGAUCUUAGAUACA	Translation
ath-miR5650	DnoNAC42	5	3820	3840	UUGUUUUGGAUCUUAGAUACA	Cleavage
ath-miR5650	DnoNAC5	5	666	686	UUGUUUUGGAUCUUAGAUACA	Cleavage
ath-miR5650	DnoNAC61	5	3871	3891	UUGUUUUGGAUCUUAGAUACA	Cleavage
ath-miR5650	DnoNAC76	4	5032	5051	UUGUUUUGGAUCUUAGAUACA	Cleavage
ath-miR5650	DnoNAC76	4.5	5489	5509	UUGUUUUGGAUCUUAGAUACA	Cleavage
ath-miR5650	DnoNAC76	4.5	10088	10108	UUGUUUUGGAUCUUAGAUACA	Cleavage
ath-miR5650	DnoNAC76	5	7138	7158	UUGUUUUGGAUCUUAGAUACA	Cleavage
ath-miR5650	DnoNAC76	5	1089	1109	UUGUUUUGGAUCUUAGAUACA	Cleavage
ath-miR5650	DnoNAC80	3.5	2975	2995	UUGUUUUGGAUCUUAGAUACA	Translation
ath-miR5650	DnoNAC80	4.5	5403	5423	UUGUUUUGGAUCUUAGAUACA	Cleavage
ath-miR5651	DnoNAC25	5	9512	9532	UUGUGCGGUUCAAAUAGUAAC	Cleavage
ath-miR5652	DnoNAC15	4	9255	9275	UUGAAUGUGAAUGAAUCGGGC	Cleavage
ath-miR5652	DnoNAC25	5	21087	21107	UUGAAUGUGAAUGAAUCGGGC	Cleavage
ath-miR5652	DnoNAC26	2.5	1122	1142	UUGAAUGUGAAUGAAUCGGGC	Translation
ath-miR5652	DnoNAC33	4.75	4938	4960	UUGAA--UGUGAAUGAAUCGGGC	Cleavage
ath-miR5652	DnoNAC42	5	4358	4378	UUGAAUGUGAAUGAAUCGGGC	Cleavage
ath-miR5652	DnoNAC5	3.5	979	999	UUGAAUGUGAAUGAAUCGGGC	Cleavage
ath-miR5652	DnoNAC61	4	4170	4190	UUGAAUGUGAAUGAAUCGGGC	Cleavage
ath-miR5652	DnoNAC74	5	177	197	UUGAAUGUGAAUGAAUCGGGC	Translation
ath-miR5652	DnoNAC80	5	32488	32508	UUGAAUGUGAAUGAAUCGGGC	Cleavage
ath-miR5653	DnoNAC18	5	1179	1202	UGGGUUGAGUUGAGUUGAGUUGGC	Cleavage
ath-miR5653	DnoNAC18	5	823	846	UGGGUUGAGUUGAGUUGAGUUGGC	Cleavage
ath-miR5653	DnoNAC25	3.5	29953	29976	UGGGUUGAGUUGAGUUGAGUUGGC	Cleavage
ath-miR5653	DnoNAC25	4.5	23078	23101	UGGGUUGAGUUGAGUUGAGUUGGC	Cleavage
ath-miR5653	DnoNAC32	4	3181	3204	UGGGUUGAGUUGAGUUGAGUUGGC	Cleavage
ath-miR5653	DnoNAC60	5	2279	2302	UGGGUUGAGUUGAGUUGAGUUGGC	Cleavage
ath-miR5653	DnoNAC63	4	9905	9928	UGGGUUGAGUUGAGUUGAGUUGGC	Cleavage
ath-miR5653	DnoNAC80	5	27788	27811	UGGGUUGAGUUGAGUUGAGUUGGC	Cleavage
ath-miR5654-3p	DnoNAC14	5	5552	5574	UGGAAGAUGCUUUGGGAUUUAUU	Translation
ath-miR5654-3p	DnoNAC16	5	5026	5048	UGGAAGAUGCUUUGGGAUUUAUU	Translation
ath-miR5654-3p	DnoNAC21	3.5	26700	26722	UGGAAGAUGCUUUGGGAUUUAUU	Cleavage
ath-miR5654-3p	DnoNAC21	4.5	26223	26245	UGGAAGAUGCUUUGGGAUUUAUU	Cleavage
ath-miR5654-3p	DnoNAC21	5	3770	3792	UGGAAGAUGCUUUGGGAUUUAUU	Translation
ath-miR5654-3p	DnoNAC43	5	1129	1151	UGGAAGAUGCUUUGGGAUUUAUU	Translation
ath-miR5654-3p	DnoNAC60	4.5	1660	1682	UGGAAGAUGCUUUGGGAUUUAUU	Cleavage
ath-miR5654-3p	DnoNAC73	4	11680	11702	UGGAAGAUGCUUUGGGAUUUAUU	Cleavage
ath-miR5654-3p	DnoNAC76	5	16244	16266	UGGAAGAUGCUUUGGGAUUUAUU	Cleavage
ath-miR5654-3p	DnoNAC80	5	25435	25457	UGGAAGAUGCUUUGGGAUUUAUU	Translation
ath-miR5654-3p	DnoNAC80	5	31445	31467	UGGAAGAUGCUUUGGGAUUUAUU	Cleavage
ath-miR5654-5p	DnoNAC66	3.5	8079	8098	AUAAAUCCCAACAUCUUCCA	Translation
ath-miR5655	DnoNAC12	4	3224	3244	AAGUAGACACAUAAGAAGGAG	Cleavage
ath-miR5655	DnoNAC14	4.5	381	401	AAGUAGACACAUAAGAAGGAG	Cleavage
ath-miR5655	DnoNAC15	5	13132	13151	AAGUAGACACAUAAGAAGGAG	Translation
ath-miR5655	DnoNAC23	5	177	197	AAGUAGACACAUAAGAAGGAG	Cleavage
ath-miR5655	DnoNAC25	5	20274	20294	AAGUAGACACAUAAGAAGGAG	Translation
ath-miR5655	DnoNAC3	4.5	626	646	AAGUAGACACAUAAGAAGGAG	Cleavage
ath-miR5655	DnoNAC39	4.5	2648	2668	AAGUAGACACAUAAGAAGGAG	Cleavage
ath-miR5655	DnoNAC40	4.5	2655	2675	AAGUAGACACAUAAGAAGGAG	Cleavage
ath-miR5655	DnoNAC73	3.5	25628	25648	AAGUAGACACAUAAGAAGGAG	Cleavage
ath-miR5655	DnoNAC80	4	31571	31591	AAGUAGACACAUAAGAAGGAG	Cleavage
ath-miR5655	DnoNAC81	5	5623	5643	AAGUAGACACAUAAGAAGGAG	Translation
ath-miR5656	DnoNAC11	4.5	4042	4062	ACUGAAGUAGAGAUUGGGUUU	Cleavage
ath-miR5656	DnoNAC25	5	20133	20153	ACUGAAGUAGAGAUUGGGUUU	Cleavage
ath-miR5656	DnoNAC32	5	9070	9090	ACUGAAGUAGAGAUUGGGUUU	Cleavage
ath-miR5656	DnoNAC37	5	587	607	ACUGAAGUAGAGAUUGGGUUU	Cleavage
ath-miR5656	DnoNAC63	5	9190	9211	ACUGAAGUAGAGAU-UGGGUUU	Cleavage
ath-miR5656	DnoNAC66	4.5	62	82	ACUGAAGUAGAGAUUGGGUUU	Cleavage
ath-miR5657	DnoNAC25	4	18646	18666	UGGACAAGGUUAGAUUUGGUG	Cleavage
ath-miR5657	DnoNAC25	5	8162	8182	UGGACAAGGUUAGAUUUGGUG	Cleavage
ath-miR5657	DnoNAC27	4.5	39	59	UGGACAAGGUUAGAUUUGGUG	Cleavage
ath-miR5657	DnoNAC32	5	10055	10075	UGGACAAGGUUAGAUUUGGUG	Translation
ath-miR5657	DnoNAC39	5	3341	3361	UGGACAAGGUUAGAUUUGGUG	Cleavage
ath-miR5657	DnoNAC40	5	4716	4736	UGGACAAGGUUAGAUUUGGUG	Cleavage
ath-miR5657	DnoNAC60	5	1562	1582	UGGACAAGGUUAGAUUUGGUG	Translation
ath-miR5657	DnoNAC64	5	2029	2049	UGGACAAGGUUAGAUUUGGUG	Cleavage
ath-miR5657	DnoNAC73	5	7299	7319	UGGACAAGGUUAGAUUUGGUG	Cleavage
ath-miR5657	DnoNAC76	4	12320	12340	UGGACAAGGUUAGAUUUGGUG	Cleavage
ath-miR5657	DnoNAC80	5	25252	25272	UGGACAAGGUUAGAUUUGGUG	Cleavage
ath-miR5658	DnoNAC10	4.5	105	125	AUGAUGAUGAUGAUGAUGAAA	Translation
ath-miR5658	DnoNAC11	5	3425	3445	AUGAUGAUGAUGAUGAUGAAA	Translation
ath-miR5658	DnoNAC15	4	2846	2866	AUGAUGAUGAUGAUGAUGAAA	Cleavage
ath-miR5658	DnoNAC15	5	6466	6486	AUGAUGAUGAUGAUGAUGAAA	Cleavage
ath-miR5658	DnoNAC2	4	2237	2257	AUGAUGAUGAUGAUGAUGAAA	Cleavage
ath-miR5658	DnoNAC21	3.5	37519	37539	AUGAUGAUGAUGAUGAUGAAA	Translation
ath-miR5658	DnoNAC21	4	28687	28707	AUGAUGAUGAUGAUGAUGAAA	Cleavage
ath-miR5658	DnoNAC25	4.5	21475	21495	AUGAUGAUGAUGAUGAUGAAA	Cleavage
ath-miR5658	DnoNAC25	5	20112	20132	AUGAUGAUGAUGAUGAUGAAA	Cleavage
ath-miR5658	DnoNAC25	5	12795	12815	AUGAUGAUGAUGAUGAUGAAA	Cleavage
ath-miR5658	DnoNAC29	5	892	912	AUGAUGAUGAUGAUGAUGAAA	Cleavage
ath-miR5658	DnoNAC31	5	896	916	AUGAUGAUGAUGAUGAUGAAA	Cleavage
ath-miR5658	DnoNAC36	4	1332	1352	AUGAUGAUGAUGAUGAUGAAA	Cleavage
ath-miR5658	DnoNAC36	5	3420	3440	AUGAUGAUGAUGAUGAUGAAA	Cleavage
ath-miR5658	DnoNAC37	2.5	1093	1113	AUGAUGAUGAUGAUGAUGAAA	Cleavage
ath-miR5658	DnoNAC4	3.5	3588	3608	AUGAUGAUGAUGAUGAUGAAA	Translation
ath-miR5658	DnoNAC40	3.5	4177	4197	AUGAUGAUGAUGAUGAUGAAA	Cleavage
ath-miR5658	DnoNAC42	4.5	2803	2823	AUGAUGAUGAUGAUGAUGAAA	Cleavage
ath-miR5658	DnoNAC43	5	1737	1756	AUGAUGAUGAUGAUGAUGAAA	Cleavage
ath-miR5658	DnoNAC45	4.5	1152	1172	AUGAUGAUGAUGAUGAUGAAA	Cleavage
ath-miR5658	DnoNAC5	4.5	294	314	AUGAUGAUGAUGAUGAUGAAA	Cleavage
ath-miR5658	DnoNAC51	3	577	597	AUGAUGAUGAUGAUGAUGAAA	Cleavage
ath-miR5658	DnoNAC54	4	1211	1231	AUGAUGAUGAUGAUGAUGAAA	Cleavage
ath-miR5658	DnoNAC59	5	1194	1214	AUGAUGAUGAUGAUGAUGAAA	Translation
ath-miR5658	DnoNAC63	3	8501	8521	AUGAUGAUGAUGAUGAUGAAA	Cleavage
ath-miR5658	DnoNAC63	4.5	5404	5424	AUGAUGAUGAUGAUGAUGAAA	Translation
ath-miR5658	DnoNAC63	4.5	10967	10987	AUGAUGAUGAUGAUGAUGAAA	Translation
ath-miR5658	DnoNAC63	5	4757	4777	AUGAUGAUGAUGAUGAUGAAA	Translation
ath-miR5658	DnoNAC63	5	8015	8035	AUGAUGAUGAUGAUGAUGAAA	Cleavage
ath-miR5658	DnoNAC64	5	2401	2421	AUGAUGAUGAUGAUGAUGAAA	Translation
ath-miR5658	DnoNAC73	4	1863	1883	AUGAUGAUGAUGAUGAUGAAA	Cleavage
ath-miR5658	DnoNAC73	5	17282	17302	AUGAUGAUGAUGAUGAUGAAA	Cleavage
ath-miR5658	DnoNAC73	5	8849	8869	AUGAUGAUGAUGAUGAUGAAA	Cleavage
ath-miR5658	DnoNAC76	4	13723	13743	AUGAUGAUGAUGAUGAUGAAA	Cleavage
ath-miR5658	DnoNAC76	4.5	23359	23379	AUGAUGAUGAUGAUGAUGAAA	Cleavage
ath-miR5658	DnoNAC76	5	16346	16366	AUGAUGAUGAUGAUGAUGAAA	Cleavage
ath-miR5658	DnoNAC80	5	1839	1859	AUGAUGAUGAUGAUGAUGAAA	Cleavage
ath-miR5658	DnoNAC81	4.5	4214	4234	AUGAUGAUGAUGAUGAUGAAA	Cleavage
ath-miR5658	DnoNAC83	4.5	3709	3729	AUGAUGAUGAUGAUGAUGAAA	Cleavage
ath-miR5659	DnoNAC59	5	837	859	CGAUGAAGGUCUUUGGAACGGUA	Cleavage
ath-miR5660	DnoNAC15	5	11189	11208	CAGGUGGUUAGUGCAAUGGAA	Translation
ath-miR5660	DnoNAC21	5	37828	37848	CAGGUGGUUAGUGCAAUGGAA	Cleavage
ath-miR5660	DnoNAC4	5	7400	7420	CAGGUGGUUAGUGCAAUGGAA	Cleavage
ath-miR5661	DnoNAC1	4	4204	4224	AGAGGUACAUCAUGUAGUCUG	Cleavage
ath-miR5661	DnoNAC3	3.5	1145	1165	AGAGGUACAUCAUGUAGUCUG	Cleavage
ath-miR5661	DnoNAC61	4	4764	4784	AGAGGUACAUCAUGUAGUCUG	Cleavage
ath-miR5661	DnoNAC61	5	2571	2591	AGAGGUACAUCAUGUAGUCUG	Cleavage
ath-miR5661	DnoNAC66	4	5237	5257	AGAGGUACAUCAUGUAGUCUG	Cleavage
ath-miR5662	DnoNAC19	5	1093	1112	AGAGGUGACCAUUGGAGAUG	Translation
ath-miR5662	DnoNAC24	5	1616	1635	AGAGGUGACCAUUGGAGAUG	Cleavage
ath-miR5662	DnoNAC33	5	930	949	AGAGGUGACCAUUGGAGAUG	Cleavage
ath-miR5662	DnoNAC4	5	2740	2759	AGAGGUGACCAUUGGAGAUG	Cleavage
ath-miR5662	DnoNAC46	5	132	151	AGAGGUGACCAUUGGAGAUG	Cleavage
ath-miR5662	DnoNAC70	4	947	966	AGAGGUGACCAUUGGAGAUG	Cleavage
ath-miR5662	DnoNAC73	4.5	14768	14787	AGAGGUGACCAUUGGAGAUG	Cleavage
ath-miR5662	DnoNAC76	4	17972	17991	AGAGGUGACCAUUGGAGAUG	Cleavage
ath-miR5663-3p	DnoNAC16	5	838	858	UGAGAAUGCAAAUCCUUAGCU	Cleavage
ath-miR5663-3p	DnoNAC63	5	9432	9452	UGAGAAUGCAAAUCCUUAGCU	Cleavage
ath-miR5663-3p	DnoNAC9	5	1078	1098	UGAGAAUGCAAAUCCUUAGCU	Cleavage
ath-miR5663-5p	DnoNAC14	5	4073	4093	AGCUAAGGAUUUGCAUUCUCA	Cleavage
ath-miR5663-5p	DnoNAC76	4	16426	16446	AGCUAAGGAUUUGCAUUCUCA	Cleavage
ath-miR5664	DnoNAC1	5	708	728	AUAGUCAAUUUUAUCGGUCUG	Cleavage
ath-miR5664	DnoNAC15	5	6550	6570	AUAGUCAAUUUUAUCGGUCUG	Cleavage
ath-miR5664	DnoNAC17	5	2246	2266	AUAGUCAAUUUUAUCGGUCUG	Cleavage
ath-miR5664	DnoNAC65	5	765	785	AUAGUCAAUUUUAUCGGUCUG	Cleavage
ath-miR5664	DnoNAC80	5	5385	5405	AUAGUCAAUUUUAUCGGUCUG	Cleavage
ath-miR5665	DnoNAC21	4	15356	15376	UUGGUGGACAAGAUCUGGGAU	Cleavage
ath-miR5665	DnoNAC21	5	20524	20544	UUGGUGGACAAGAUCUGGGAU	Cleavage
ath-miR5665	DnoNAC25	5	30977	30997	UUGGUGGACAAGAUCUGGGAU	Cleavage
ath-miR5665	DnoNAC76	5	32903	32923	UUGGUGGACAAGAUCUGGGAU	Cleavage
ath-miR5666	DnoNAC11	4.5	3476	3496	AUGGGACAUCGAGCAUUUAAU	Cleavage
ath-miR5666	DnoNAC16	5	2929	2949	AUGGGACAUCGAGCAUUUAAU	Cleavage
ath-miR5666	DnoNAC73	4.5	19291	19311	AUGGGACAUCGAGCAUUUAAU	Translation
ath-miR5995b	DnoNAC21	4.5	6281	6301	ACAUAUGAUCUGCAUCUUUGC	Cleavage
ath-miR5995b	DnoNAC42	5	11719	11739	ACAUAUGAUCUGCAUCUUUGC	Translation
ath-miR5995b	DnoNAC61	5	6828	6848	ACAUAUGAUCUGCAUCUUUGC	Cleavage
ath-miR5995b	DnoNAC82	5	3235	3255	ACAUAUGAUCUGCAUCUUUGC	Cleavage
ath-miR5996	DnoNAC80	4.5	25408	25429	UGACAUCCAGAUAGAAGCUUUG	Cleavage
ath-miR5996	DnoNAC82	5	2972	2993	UGACAUCCAGAUAGAAGCUUUG	Cleavage
ath-miR5997	DnoNAC10	4.5	1194	1214	UGAAACCAAGUAGCUAAAUAG	Cleavage
ath-miR5998a	DnoNAC11	4.5	5001	5021	ACAGUUUGUGUUUUGUUUUGU	Cleavage
ath-miR5998a	DnoNAC12	4.5	5315	5335	ACAGUUUGUGUUUUGUUUUGU	Cleavage
ath-miR5998a	DnoNAC14	4.5	1891	1911	ACAGUUUGUGUUUUGUUUUGU	Cleavage
ath-miR5998a	DnoNAC15	4.5	1120	1140	ACAGUUUGUGUUUUGUUUUGU	Cleavage
ath-miR5998a	DnoNAC16	3.5	4164	4184	ACAGUUUGUGUUUUGUUUUGU	Translation
ath-miR5998a	DnoNAC20	4	540	560	ACAGUUUGUGUUUUGUUUUGU	Cleavage
ath-miR5998a	DnoNAC21	5	9705	9725	ACAGUUUGUGUUUUGUUUUGU	Cleavage
ath-miR5998a	DnoNAC25	4.5	860	881	ACAGUUUGUGUUU-UGUUUUGU	Cleavage
ath-miR5998a	DnoNAC25	4.5	12517	12537	ACAGUUUGUGUUUUGUUUUGU	Cleavage
ath-miR5998a	DnoNAC25	5	2414	2434	ACAGUUUGUGUUUUGUUUUGU	Translation
ath-miR5998a	DnoNAC29	5	485	505	ACAGUUUGUGUUUUGUUUUGU	Translation
ath-miR5998a	DnoNAC32	4.5	1869	1890	ACAGUU-UGUGUUUUGUUUUGU	Cleavage
ath-miR5998a	DnoNAC33	4	312	332	ACAGUUUGUGUUUUGUUUUGU	Cleavage
ath-miR5998a	DnoNAC36	5	3628	3648	ACAGUUUGUGUUUUGUUUUGU	Cleavage
ath-miR5998a	DnoNAC52	4.5	759	779	ACAGUUUGUGUUUUGUUUUGU	Cleavage
ath-miR5998a	DnoNAC53	4.5	759	779	ACAGUUUGUGUUUUGUUUUGU	Cleavage
ath-miR5998a	DnoNAC6	5	275	295	ACAGUUUGUGUUUUGUUUUGU	Translation
ath-miR5998a	DnoNAC61	5	1224	1244	ACAGUUUGUGUUUUGUUUUGU	Cleavage
ath-miR5998a	DnoNAC63	4.5	5044	5064	ACAGUUUGUGUUUUGUUUUGU	Cleavage
ath-miR5998a	DnoNAC63	4.5	9665	9685	ACAGUUUGUGUUUUGUUUUGU	Cleavage
ath-miR5998a	DnoNAC63	5	10428	10448	ACAGUUUGUGUUUUGUUUUGU	Cleavage
ath-miR5998a	DnoNAC64	5	1847	1867	ACAGUUUGUGUUUUGUUUUGU	Translation
ath-miR5998a	DnoNAC71	5	582	602	ACAGUUUGUGUUUUGUUUUGU	Cleavage
ath-miR5998a	DnoNAC73	4	5322	5342	ACAGUUUGUGUUUUGUUUUGU	Cleavage
ath-miR5998a	DnoNAC73	5	10315	10335	ACAGUUUGUGUUUUGUUUUGU	Cleavage
ath-miR5998a	DnoNAC76	4.5	12675	12695	ACAGUUUGUGUUUUGUUUUGU	Cleavage
ath-miR5998a	DnoNAC76	5	24859	24879	ACAGUUUGUGUUUUGUUUUGU	Cleavage
ath-miR5998a	DnoNAC80	5	11881	11901	ACAGUUUGUGUUUUGUUUUGU	Cleavage
ath-miR5998a	DnoNAC80	5	30825	30845	ACAGUUUGUGUUUUGUUUUGU	Cleavage
ath-miR5998a	DnoNAC82	4.5	1227	1247	ACAGUUUGUGUUUUGUUUUGU	Cleavage
ath-miR5998a	DnoNAC82	5	2339	2359	ACAGUUUGUGUUUUGUUUUGU	Cleavage
ath-miR5998b	DnoNAC11	4.5	5001	5021	ACAGUUUGUGUUUUGUUUUGU	Cleavage
ath-miR5998b	DnoNAC12	4.5	5315	5335	ACAGUUUGUGUUUUGUUUUGU	Cleavage
ath-miR5998b	DnoNAC14	4.5	1891	1911	ACAGUUUGUGUUUUGUUUUGU	Cleavage
ath-miR5998b	DnoNAC15	4.5	1120	1140	ACAGUUUGUGUUUUGUUUUGU	Cleavage
ath-miR5998b	DnoNAC16	3.5	4164	4184	ACAGUUUGUGUUUUGUUUUGU	Translation
ath-miR5998b	DnoNAC20	4	540	560	ACAGUUUGUGUUUUGUUUUGU	Cleavage
ath-miR5998b	DnoNAC21	5	9705	9725	ACAGUUUGUGUUUUGUUUUGU	Cleavage
ath-miR5998b	DnoNAC25	4.5	860	881	ACAGUUUGUGUUU-UGUUUUGU	Cleavage
ath-miR5998b	DnoNAC25	4.5	12517	12537	ACAGUUUGUGUUUUGUUUUGU	Cleavage
ath-miR5998b	DnoNAC25	5	2414	2434	ACAGUUUGUGUUUUGUUUUGU	Translation
ath-miR5998b	DnoNAC29	5	485	505	ACAGUUUGUGUUUUGUUUUGU	Translation
ath-miR5998b	DnoNAC32	4.5	1869	1890	ACAGUU-UGUGUUUUGUUUUGU	Cleavage
ath-miR5998b	DnoNAC33	4	312	332	ACAGUUUGUGUUUUGUUUUGU	Cleavage
ath-miR5998b	DnoNAC36	5	3628	3648	ACAGUUUGUGUUUUGUUUUGU	Cleavage
ath-miR5998b	DnoNAC52	4.5	759	779	ACAGUUUGUGUUUUGUUUUGU	Cleavage
ath-miR5998b	DnoNAC53	4.5	759	779	ACAGUUUGUGUUUUGUUUUGU	Cleavage
ath-miR5998b	DnoNAC6	5	275	295	ACAGUUUGUGUUUUGUUUUGU	Translation
ath-miR5998b	DnoNAC61	5	1224	1244	ACAGUUUGUGUUUUGUUUUGU	Cleavage
ath-miR5998b	DnoNAC63	4.5	5044	5064	ACAGUUUGUGUUUUGUUUUGU	Cleavage
ath-miR5998b	DnoNAC63	4.5	9665	9685	ACAGUUUGUGUUUUGUUUUGU	Cleavage
ath-miR5998b	DnoNAC63	5	10428	10448	ACAGUUUGUGUUUUGUUUUGU	Cleavage
ath-miR5998b	DnoNAC64	5	1847	1867	ACAGUUUGUGUUUUGUUUUGU	Translation
ath-miR5998b	DnoNAC71	5	582	602	ACAGUUUGUGUUUUGUUUUGU	Cleavage
ath-miR5998b	DnoNAC73	4	5322	5342	ACAGUUUGUGUUUUGUUUUGU	Cleavage
ath-miR5998b	DnoNAC73	5	10315	10335	ACAGUUUGUGUUUUGUUUUGU	Cleavage
ath-miR5998b	DnoNAC76	4.5	12675	12695	ACAGUUUGUGUUUUGUUUUGU	Cleavage
ath-miR5998b	DnoNAC76	5	24859	24879	ACAGUUUGUGUUUUGUUUUGU	Cleavage
ath-miR5998b	DnoNAC80	5	11881	11901	ACAGUUUGUGUUUUGUUUUGU	Cleavage
ath-miR5998b	DnoNAC80	5	30825	30845	ACAGUUUGUGUUUUGUUUUGU	Cleavage
ath-miR5998b	DnoNAC82	4.5	1227	1247	ACAGUUUGUGUUUUGUUUUGU	Cleavage
ath-miR5998b	DnoNAC82	5	2339	2359	ACAGUUUGUGUUUUGUUUUGU	Cleavage
ath-miR5999	DnoNAC40	5	5105	5124	UCUUCACUAUUAGACGGACAA	Cleavage
ath-miR5999	DnoNAC58	5	848	868	UCUUCACUAUUAGACGGACAA	Cleavage
ath-miR771	DnoNAC46	3.5	61	82	UGAGCCUCUGUGGUAGCCCUCA	Cleavage
ath-miR771	DnoNAC50	4	2435	2456	UGAGCCUCUGUGGUAGCCCUCA	Cleavage
ath-miR773a	DnoNAC15	4.5	4467	4488	UUUGCUUCCA-GCUUUUGUCUC	Translation
ath-miR773a	DnoNAC25	5	6541	6561	UUUGCUUCCAGCUUUUGUCUC	Cleavage
ath-miR773a	DnoNAC4	2	256	276	UUUGCUUCCAGCUUUUGUCUC	Cleavage
ath-miR773a	DnoNAC56	5	552	572	UUUGCUUCCAGCUUUUGUCUC	Cleavage
ath-miR773a	DnoNAC80	4.5	15566	15586	UUUGCUUCCAGCUUUUGUCUC	Cleavage
ath-miR773a	DnoNAC80	5	16686	16706	UUUGCUUCCAGCUUUUGUCUC	Cleavage
ath-miR773b-3p	DnoNAC13	4	816	836	UUUGAUUCCAGCUUUUGUCUC	Translation
ath-miR773b-3p	DnoNAC24	5	3399	3419	UUUGAUUCCAGCUUUUGUCUC	Cleavage
ath-miR773b-3p	DnoNAC4	3.5	256	276	UUUGAUUCCAGCUUUUGUCUC	Cleavage
ath-miR773b-3p	DnoNAC42	4.5	16921	16941	UUUGAUUCCAGCUUUUGUCUC	Cleavage
ath-miR773b-3p	DnoNAC42	5	13420	13440	UUUGAUUCCAGCUUUUGUCUC	Cleavage
ath-miR773b-3p	DnoNAC42	5	10151	10171	UUUGAUUCCAGCUUUUGUCUC	Cleavage
ath-miR773b-3p	DnoNAC75	4.5	20	40	UUUGAUUCCAGCUUUUGUCUC	Cleavage
ath-miR773b-3p	DnoNAC80	4	22716	22736	UUUGAUUCCAGCUUUUGUCUC	Cleavage
ath-miR773b-3p	DnoNAC80	5	30639	30659	UUUGAUUCCAGCUUUUGUCUC	Cleavage
ath-miR773b-3p	DnoNAC80	5	30380	30400	UUUGAUUCCAGCUUUUGUCUC	Translation
ath-miR774a	DnoNAC15	4.5	7984	8004	UUGGUUACCCAUAUGGCCAUC	Translation
ath-miR774a	DnoNAC24	5	2475	2495	UUGGUUACCCAUAUGGCCAUC	Cleavage
ath-miR774a	DnoNAC82	4.5	2110	2130	UUGGUUACCCAUAUGGCCAUC	Cleavage
ath-miR774b-3p	DnoNAC24	4.5	3528	3548	CAUCCAUAUUUUCAUCUCGAA	Cleavage
ath-miR774b-3p	DnoNAC29	4.5	1176	1196	CAUCCAUAUUUUCAUCUCGAA	Cleavage
ath-miR774b-3p	DnoNAC31	3.5	1180	1200	CAUCCAUAUUUUCAUCUCGAA	Cleavage
ath-miR774b-3p	DnoNAC4	4.5	4953	4974	CAUCCAUAUUUUCAUC-UCGAA	Cleavage
ath-miR774b-3p	DnoNAC4	4.5	4502	4521	CAUCCAUAUUUUCAUCUCGAA	Cleavage
ath-miR774b-3p	DnoNAC80	5	6013	6033	CAUCCAUAUUUUCAUCUCGAA	Cleavage
ath-miR774b-5p	DnoNAC16	5	2744	2764	UGAGAUGAAGAUAUGGGUGAU	Cleavage
ath-miR774b-5p	DnoNAC21	4.5	9109	9129	UGAGAUGAAGAUAUGGGUGAU	Cleavage
ath-miR774b-5p	DnoNAC21	5	16773	16793	UGAGAUGAAGAUAUGGGUGAU	Cleavage
ath-miR774b-5p	DnoNAC21	5	22740	22759	UGAGAUGAAGAUAUGGGUGAU	Cleavage
ath-miR774b-5p	DnoNAC25	4	22394	22414	UGAGAUGAAGAUAUGGGUGAU	Cleavage
ath-miR774b-5p	DnoNAC41	5	3434	3454	UGAGAUGAAGAUAUGGGUGAU	Translation
ath-miR774b-5p	DnoNAC42	5	14646	14666	UGAGAUGAAGAUAUGGGUGAU	Cleavage
ath-miR774b-5p	DnoNAC42	5	22047	22067	UGAGAUGAAGAUAUGGGUGAU	Translation
ath-miR774b-5p	DnoNAC63	2.5	9189	9209	UGAGAUGAAGAUAUGGGUGAU	Cleavage
ath-miR774b-5p	DnoNAC63	3	2394	2414	UGAGAUGAAGAUAUGGGUGAU	Translation
ath-miR774b-5p	DnoNAC66	5	1520	1540	UGAGAUGAAGAUAUGGGUGAU	Cleavage
ath-miR774b-5p	DnoNAC76	5	2190	2210	UGAGAUGAAGAUAUGGGUGAU	Cleavage
ath-miR775	DnoNAC17	5	204	223	UUCGAUGUCUAGCAGUGCCA	Cleavage
ath-miR776	DnoNAC45	5	1246	1265	UCUAAGUCUUCUAUUGAUGUU	Translation
ath-miR776	DnoNAC73	4.5	13055	13075	UCUAAGUCUUCUAUUGAUGUU	Cleavage
ath-miR776	DnoNAC76	5	27852	27872	UCUAAGUCUUCUAUUGAUGUU	Cleavage
ath-miR776	DnoNAC81	4.5	1370	1390	UCUAAGUCUUCUAUUGAUGUU	Translation
ath-miR777	DnoNAC21	5	3107	3128	UACGCAUUGAGUUUCGUUGCUU	Cleavage
ath-miR777	DnoNAC73	4.5	21274	21295	UACGCAUUGAGUUUCGUUGCUU	Cleavage
ath-miR777	DnoNAC73	5	27276	27297	UACGCAUUGAGUUUCGUUGCUU	Cleavage
ath-miR778	DnoNAC38	5	28	48	UGGCUUGGUUUAUGUACACCG	Translation
ath-miR778	DnoNAC64	5	3360	3380	UGGCUUGGUUUAUGUACACCG	Cleavage
ath-miR778	DnoNAC77	5	698	718	UGGCUUGGUUUAUGUACACCG	Cleavage
ath-miR778	DnoNAC80	4	27766	27785	UGGCUUGGUUUAUGUACACCG	Cleavage
ath-miR779.1	DnoNAC42	4.5	8870	8889	UUCUGCUAUGUUGCUGCUCAU	Cleavage
ath-miR779.1	DnoNAC42	5	1543	1563	UUCUGCUAUGUUGCUGCUCAU	Cleavage
ath-miR779.1	DnoNAC59	5	613	633	UUCUGCUAUGUUGCUGCUCAU	Translation
ath-miR779.2	DnoNAC15	5	1289	1309	UGAUUGGAAAUUUCGUUGACU	Translation
ath-miR779.2	DnoNAC25	4.5	24354	24374	UGAUUGGAAAUUUCGUUGACU	Cleavage
ath-miR779.2	DnoNAC32	5	5689	5709	UGAUUGGAAAUUUCGUUGACU	Cleavage
ath-miR779.2	DnoNAC32	5	6214	6234	UGAUUGGAAAUUUCGUUGACU	Cleavage
ath-miR779.2	DnoNAC4	3.5	18386	18406	UGAUUGGAAAUUUCGUUGACU	Cleavage
ath-miR779.2	DnoNAC4	5	13042	13061	UGAUUGGAAAUUUCGUUGACU	Cleavage
ath-miR779.2	DnoNAC57	5	171	191	UGAUUGGAAAUUUCGUUGACU	Cleavage
ath-miR779.2	DnoNAC71	5	483	502	UGAUUGGAAAUUUCGUUGACU	Cleavage
ath-miR779.2	DnoNAC76	4	19288	19308	UGAUUGGAAAUUUCGUUGACU	Cleavage
ath-miR779.2	DnoNAC76	4.5	6876	6896	UGAUUGGAAAUUUCGUUGACU	Translation
ath-miR779.2	DnoNAC76	5	28271	28291	UGAUUGGAAAUUUCGUUGACU	Cleavage
ath-miR780.1	DnoNAC21	4.5	39191	39211	UCUAGCAGCUGUUGAGCAGGU	Cleavage
ath-miR780.1	DnoNAC67	5	2577	2597	UCUAGCAGCUGUUGAGCAGGU	Translation
ath-miR780.1	DnoNAC71	4.5	2053	2073	UCUAGCAGCUGUUGAGCAGGU	Cleavage
ath-miR780.2	DnoNAC11	4.5	3266	3286	UUCUUCGUGAAUAUCUGGCAU	Cleavage
ath-miR780.2	DnoNAC30	5	1935	1955	UUCUUCGUGAAUAUCUGGCAU	Translation
ath-miR780.2	DnoNAC42	4.5	11729	11749	UUCUUCGUGAAUAUCUGGCAU	Cleavage
ath-miR780.2	DnoNAC58	5	728	748	UUCUUCGUGAAUAUCUGGCAU	Cleavage
ath-miR780.2	DnoNAC72	4.5	1603	1623	UUCUUCGUGAAUAUCUGGCAU	Cleavage
ath-miR780.2	DnoNAC76	5	28063	28083	UUCUUCGUGAAUAUCUGGCAU	Cleavage
ath-miR781a	DnoNAC14	3.5	776	796	UUAGAGUUUUCUGGAUACUUA	Cleavage
ath-miR781a	DnoNAC23	4.5	461	481	UUAGAGUUUUCUGGAUACUUA	Cleavage
ath-miR781a	DnoNAC24	5	975	995	UUAGAGUUUUCUGGAUACUUA	Cleavage
ath-miR781a	DnoNAC42	4.5	10438	10458	UUAGAGUUUUCUGGAUACUUA	Cleavage
ath-miR781a	DnoNAC49	5	414	434	UUAGAGUUUUCUGGAUACUUA	Cleavage
ath-miR781a	DnoNAC66	5	6342	6362	UUAGAGUUUUCUGGAUACUUA	Cleavage
ath-miR781a	DnoNAC67	5	6045	6065	UUAGAGUUUUCUGGAUACUUA	Cleavage
ath-miR781a	DnoNAC68	5	400	420	UUAGAGUUUUCUGGAUACUUA	Cleavage
ath-miR781a	DnoNAC80	4.5	1628	1648	UUAGAGUUUUCUGGAUACUUA	Translation
ath-miR781a	DnoNAC81	4.5	546	566	UUAGAGUUUUCUGGAUACUUA	Cleavage
ath-miR781a	DnoNAC82	5	889	909	UUAGAGUUUUCUGGAUACUUA	Cleavage
ath-miR781a	DnoNAC83	5	3427	3446	UUAGAGUUUUCUGGAUACUUA	Cleavage
ath-miR781b	DnoNAC14	3.5	776	796	UUAGAGUUUUCUGGAUACUUA	Cleavage
ath-miR781b	DnoNAC23	4.5	461	481	UUAGAGUUUUCUGGAUACUUA	Cleavage
ath-miR781b	DnoNAC24	5	975	995	UUAGAGUUUUCUGGAUACUUA	Cleavage
ath-miR781b	DnoNAC42	4.5	10438	10458	UUAGAGUUUUCUGGAUACUUA	Cleavage
ath-miR781b	DnoNAC49	5	414	434	UUAGAGUUUUCUGGAUACUUA	Cleavage
ath-miR781b	DnoNAC66	5	6342	6362	UUAGAGUUUUCUGGAUACUUA	Cleavage
ath-miR781b	DnoNAC67	5	6045	6065	UUAGAGUUUUCUGGAUACUUA	Cleavage
ath-miR781b	DnoNAC68	5	400	420	UUAGAGUUUUCUGGAUACUUA	Cleavage
ath-miR781b	DnoNAC80	4.5	1628	1648	UUAGAGUUUUCUGGAUACUUA	Translation
ath-miR781b	DnoNAC81	4.5	546	566	UUAGAGUUUUCUGGAUACUUA	Cleavage
ath-miR781b	DnoNAC82	5	889	909	UUAGAGUUUUCUGGAUACUUA	Cleavage
ath-miR781b	DnoNAC83	5	3427	3446	UUAGAGUUUUCUGGAUACUUA	Cleavage
ath-miR782	DnoNAC21	5	14760	14780	ACAAACACCUUGGAUGUUCUU	Cleavage
ath-miR782	DnoNAC50	5	557	576	ACAAACACCUUGGAUGUUCUU	Cleavage
ath-miR8121	DnoNAC14	5	629	652	AAAGUAUAAUGGUUUAGUGGUUUG	Translation
ath-miR8121	DnoNAC15	5	6499	6522	AAAGUAUAAUGGUUUAGUGGUUUG	Cleavage
ath-miR8121	DnoNAC21	5	22437	22460	AAAGUAUAAUGGUUUAGUGGUUUG	Cleavage
ath-miR8121	DnoNAC25	4.5	26954	26977	AAAGUAUAAUGGUUUAGUGGUUUG	Cleavage
ath-miR8121	DnoNAC25	5	24430	24453	AAAGUAUAAUGGUUUAGUGGUUUG	Cleavage
ath-miR8121	DnoNAC39	5	857	880	AAAGUAUAAUGGUUUAGUGGUUUG	Cleavage
ath-miR8121	DnoNAC40	5	860	883	AAAGUAUAAUGGUUUAGUGGUUUG	Cleavage
ath-miR8121	DnoNAC40	5	764	787	AAAGUAUAAUGGUUUAGUGGUUUG	Cleavage
ath-miR8121	DnoNAC60	4.5	907	930	AAAGUAUAAUGGUUUAGUGGUUUG	Cleavage
ath-miR8121	DnoNAC67	4	5909	5931	AAAGUAUAAUGGUUUAGUGGUUUG	Cleavage
ath-miR8121	DnoNAC67	5	2994	3016	AAAGUAUAAUGGUUUAGUGGUUUG	Cleavage
ath-miR8121	DnoNAC80	4.5	3745	3768	AAAGUAUAAUGGUUUAGUGGUUUG	Translation
ath-miR8121	DnoNAC80	5	32136	32159	AAAGUAUAAUGGUUUAGUGGUUUG	Cleavage
ath-miR8121	DnoNAC80	5	8445	8468	AAAGUAUAAUGGUUUAGUGGUUUG	Cleavage
ath-miR8121	DnoNAC81	5	6061	6084	AAAGUAUAAUGGUUUAGUGGUUUG	Cleavage
ath-miR8165	DnoNAC12	4.5	2957	2976	AAUGGAGGCAAGUGUGAAGGA	Cleavage
ath-miR8165	DnoNAC21	4	355	375	AAUGGAGGCAAGUGUGAAGGA	Cleavage
ath-miR8165	DnoNAC21	5	24106	24126	AAUGGAGGCAAGUGUGAAGGA	Translation
ath-miR8165	DnoNAC21	5	6889	6909	AAUGGAGGCAAGUGUGAAGGA	Cleavage
ath-miR8165	DnoNAC4	4.5	20341	20361	AAUGGAGGCAAGUGUGAAGGA	Cleavage
ath-miR8165	DnoNAC40	5	391	411	AAUGGAGGCAAGUGUGAAGGA	Cleavage
ath-miR8165	DnoNAC41	4.5	2204	2224	AAUGGAGGCAAGUGUGAAGGA	Translation
ath-miR8165	DnoNAC42	5	18884	18904	AAUGGAGGCAAGUGUGAAGGA	Cleavage
ath-miR8165	DnoNAC49	4.75	1049	1071	AAUGGAGGCAAGU--GUGAAGGA	Cleavage
ath-miR8165	DnoNAC60	4.5	1503	1523	AAUGGAGGCAAGUGUGAAGGA	Cleavage
ath-miR8165	DnoNAC76	4.5	5612	5632	AAUGGAGGCAAGUGUGAAGGA	Cleavage
ath-miR8165	DnoNAC80	5	26296	26316	AAUGGAGGCAAGUGUGAAGGA	Cleavage
ath-miR8166	DnoNAC14	4.5	2581	2602	AGAGAGUGUAGAAAGUUUCUCA	Cleavage
ath-miR8166	DnoNAC15	5	3348	3369	AGAGAGUGUAGAAAGUUUCUCA	Translation
ath-miR8166	DnoNAC25	5	24983	25004	AGAGAGUGUAGAAAGUUUCUCA	Cleavage
ath-miR8166	DnoNAC25	5	450	471	AGAGAGUGUAGAAAGUUUCUCA	Cleavage
ath-miR8166	DnoNAC46	5	1927	1948	AGAGAGUGUAGAAAGUUUCUCA	Cleavage
ath-miR8166	DnoNAC49	5	196	217	AGAGAGUGUAGAAAGUUUCUCA	Cleavage
ath-miR8166	DnoNAC50	5	1803	1824	AGAGAGUGUAGAAAGUUUCUCA	Cleavage
ath-miR8166	DnoNAC63	5	462	483	AGAGAGUGUAGAAAGUUUCUCA	Cleavage
ath-miR8166	DnoNAC66	5	2489	2510	AGAGAGUGUAGAAAGUUUCUCA	Translation
ath-miR8166	DnoNAC73	5	11892	11913	AGAGAGUGUAGAAAGUUUCUCA	Cleavage
ath-miR8167a	DnoNAC15	4.5	2550	2571	AGAUGUGGAGAUCGUGGGGAUG	Cleavage
ath-miR8167a	DnoNAC4	4.5	14961	14982	AGAUGUGGAGAUCGUGGGGAUG	Cleavage
ath-miR8167a	DnoNAC73	5	8590	8611	AGAUGUGGAGAUCGUGGGGAUG	Cleavage
ath-miR8167a	DnoNAC76	3.5	2973	2994	AGAUGUGGAGAUCGUGGGGAUG	Cleavage
ath-miR8167b	DnoNAC15	4.5	2550	2571	AGAUGUGGAGAUCGUGGGGAUG	Cleavage
ath-miR8167b	DnoNAC4	4.5	14961	14982	AGAUGUGGAGAUCGUGGGGAUG	Cleavage
ath-miR8167b	DnoNAC73	5	8590	8611	AGAUGUGGAGAUCGUGGGGAUG	Cleavage
ath-miR8167b	DnoNAC76	3.5	2973	2994	AGAUGUGGAGAUCGUGGGGAUG	Cleavage
ath-miR8167c	DnoNAC15	4.5	2550	2571	AGAUGUGGAGAUCGUGGGGAUG	Cleavage
ath-miR8167c	DnoNAC4	4.5	14961	14982	AGAUGUGGAGAUCGUGGGGAUG	Cleavage
ath-miR8167c	DnoNAC73	5	8590	8611	AGAUGUGGAGAUCGUGGGGAUG	Cleavage
ath-miR8167c	DnoNAC76	3.5	2973	2994	AGAUGUGGAGAUCGUGGGGAUG	Cleavage
ath-miR8167d	DnoNAC15	4.5	2550	2571	AGAUGUGGAGAUCGUGGGGAUG	Cleavage
ath-miR8167d	DnoNAC4	4.5	14961	14982	AGAUGUGGAGAUCGUGGGGAUG	Cleavage
ath-miR8167d	DnoNAC73	5	8590	8611	AGAUGUGGAGAUCGUGGGGAUG	Cleavage
ath-miR8167d	DnoNAC76	3.5	2973	2994	AGAUGUGGAGAUCGUGGGGAUG	Cleavage
ath-miR8167e	DnoNAC15	4.5	2550	2571	AGAUGUGGAGAUCGUGGGGAUG	Cleavage
ath-miR8167e	DnoNAC4	4.5	14961	14982	AGAUGUGGAGAUCGUGGGGAUG	Cleavage
ath-miR8167e	DnoNAC73	5	8590	8611	AGAUGUGGAGAUCGUGGGGAUG	Cleavage
ath-miR8167e	DnoNAC76	3.5	2973	2994	AGAUGUGGAGAUCGUGGGGAUG	Cleavage
ath-miR8167f	DnoNAC15	4.5	2550	2571	AGAUGUGGAGAUCGUGGGGAUG	Cleavage
ath-miR8167f	DnoNAC4	4.5	14961	14982	AGAUGUGGAGAUCGUGGGGAUG	Cleavage
ath-miR8167f	DnoNAC73	5	8590	8611	AGAUGUGGAGAUCGUGGGGAUG	Cleavage
ath-miR8167f	DnoNAC76	3.5	2973	2994	AGAUGUGGAGAUCGUGGGGAUG	Cleavage
ath-miR8168	DnoNAC12	4.5	5193	5213	AGGUGCUGAGUGUGCUAGUGC	Cleavage
ath-miR8168	DnoNAC32	4.5	11160	11180	AGGUGCUGAGUGUGCUAGUGC	Cleavage
ath-miR8168	DnoNAC32	5	3574	3594	AGGUGCUGAGUGUGCUAGUGC	Cleavage
ath-miR8168	DnoNAC63	4.5	8697	8717	AGGUGCUGAGUGUGCUAGUGC	Cleavage
ath-miR8168	DnoNAC76	5	6929	6949	AGGUGCUGAGUGUGCUAGUGC	Cleavage
ath-miR8169	DnoNAC31	5	1191	1211	AUAGACAGAGUCACUCACAGA	Cleavage
ath-miR8169	DnoNAC35	5	575	595	AUAGACAGAGUCACUCACAGA	Cleavage
ath-miR8169	DnoNAC42	4.5	18067	18087	AUAGACAGAGUCACUCACAGA	Cleavage
ath-miR8169	DnoNAC60	4.5	946	966	AUAGACAGAGUCACUCACAGA	Cleavage
ath-miR8169	DnoNAC76	5	13008	13027	AUAGACAGAGUCACUCACAGA	Cleavage
ath-miR8169	DnoNAC80	4.5	27902	27922	AUAGACAGAGUCACUCACAGA	Translation
ath-miR8170-3p	DnoNAC25	4.5	26813	26833	UUGCUUAAAGAUUUUCUAUGU	Translation
ath-miR8170-3p	DnoNAC25	4.5	14278	14298	UUGCUUAAAGAUUUUCUAUGU	Cleavage
ath-miR8170-3p	DnoNAC31	4.5	703	723	UUGCUUAAAGAUUUUCUAUGU	Cleavage
ath-miR8170-3p	DnoNAC4	4.5	22005	22025	UUGCUUAAAGAUUUUCUAUGU	Cleavage
ath-miR8170-3p	DnoNAC4	5	9871	9891	UUGCUUAAAGAUUUUCUAUGU	Cleavage
ath-miR8170-3p	DnoNAC42	5	18168	18188	UUGCUUAAAGAUUUUCUAUGU	Cleavage
ath-miR8170-3p	DnoNAC48	5	549	569	UUGCUUAAAGAUUUUCUAUGU	Cleavage
ath-miR8170-3p	DnoNAC59	4.5	1530	1550	UUGCUUAAAGAUUUUCUAUGU	Cleavage
ath-miR8170-3p	DnoNAC76	2	33889	33908	UUGCUUAAAGAUUUUCUAUGU	Cleavage
ath-miR8170-3p	DnoNAC76	5	9424	9444	UUGCUUAAAGAUUUUCUAUGU	Cleavage
ath-miR8170-3p	DnoNAC80	4.5	16736	16756	UUGCUUAAAGAUUUUCUAUGU	Translation
ath-miR8170-3p	DnoNAC81	4.5	4014	4034	UUGCUUAAAGAUUUUCUAUGU	Cleavage
ath-miR8170-5p	DnoNAC11	4	129	149	AUAGCAAAUCGAUAAGCAAUG	Cleavage
ath-miR8170-5p	DnoNAC51	5	565	585	AUAGCAAAUCGAUAAGCAAUG	Translation
ath-miR8170-5p	DnoNAC80	5	7855	7875	AUAGCAAAUCGAUAAGCAAUG	Cleavage
ath-miR8170-5p	DnoNAC80	5	25702	25722	AUAGCAAAUCGAUAAGCAAUG	Cleavage
[truncated: 725 more rows]
