# Supplementary material for: Genome-wide identification and molecular evolution of NAC gene family in Dendrobium nobile
Source: Front Plant Sci. 2023 Aug 21;14:1232804. doi: 10.3389/fpls.2023.1232804 (PMC10475575; doi:10.3389/fpls.2023.1232804)
Supplement: Supplementary file 1 [file DataSheet_1.zip › Supplementary Table 6.xlsx]

## Sheet: Sheet1
Supplementary Table 6 Predicted SSR loci in DnoNAC genes/promoters
Gene name	SSR type	SSR type	SSR length	start position	end position
DnoNAC1	p1	(A)10	10	738	747
DnoNAC4	p1	(A)10	10	18297	18306
DnoNAC11	p1	(A)10	10	5001	5010
DnoNAC16	p1	(A)10	10	1440	1449
DnoNAC2	c	(TA)28(TG)9	74	3288	3361
DnoNAC3	p2	(AT)6	12	725	736
DnoNAC17	p1	(A)10	10	1851	1860
DnoNAC4	p2	(TA)6	12	10394	10405
DnoNAC21	p1	(A)10	10	6383	6392
DnoNAC21	p1	(A)10	10	23231	23240
DnoNAC21	p1	(A)10	10	40908	40917
DnoNAC42	p1	(A)10	10	18808	18817
DnoNAC4	c	(A)11ttatatcaagatgagttcaagacctcatggattgacattaaaattattgctcacatatatac(AT)21	115	21448	21562
DnoNAC45	p1	(A)10	10	1302	1311
DnoNAC61	p1	(A)10	10	3840	3849
DnoNAC66	p1	(A)10	10	6013	6022
DnoNAC5	p3	(AGA)5	15	1110	1124
DnoNAC6	c	(T)10aatctgtaaatctagccggccatgaattcattgttgtaagaaggcctgaaaacc(A)16	80	212	291
DnoNAC10	p3	(TTC)8	24	200	223
DnoNAC10	p2	(AT)39	78	894	971
DnoNAC66	p1	(A)10	10	6618	6627
DnoNAC71	p1	(A)10	10	842	851
DnoNAC71	p1	(A)10	10	1476	1485
DnoNAC73	p1	(A)10	10	3064	3073
DnoNAC73	p1	(A)10	10	17572	17581
DnoNAC73	p1	(A)10	10	18227	18236
DnoNAC13	p3	(AGC)5	15	977	991
DnoNAC14	p2	(AG)23	46	5688	5733
DnoNAC15	p3	(TTG)5	15	186	200
DnoNAC15	p3	(TAT)6	18	2849	2866
DnoNAC76	p1	(A)10	10	21364	21373
DnoNAC15	c	(CCTC)7atgccctggacctcccctccatcttgttctggaaatgggttgacatgagaggctgcatgttgacccgtaaaaacagaag(A)13	120	5453	5572
DnoNAC76	p1	(A)10	10	22446	22455
DnoNAC15	p2	(TA)22	44	12867	12910
DnoNAC82	p1	(A)10	10	4456	4465
DnoNAC12	p1	(A)11	11	946	956
DnoNAC21	p1	(A)11	11	41487	41497
DnoNAC16	p2	(AT)8	16	3684	3699
DnoNAC16	c	(A)12cttcaca(C)16	35	3864	3898
DnoNAC17	c	(T)25gttatatgatagttatgctatttga(T)19	69	1275	1343
DnoNAC25	p1	(A)11	11	778	788
DnoNAC17	p2	(AG)8	16	2388	2403
DnoNAC17	p2	(AT)6	12	2580	2591
DnoNAC18	p3	(CTT)6	18	255	272
DnoNAC25	p1	(A)11	11	33545	33555
DnoNAC21	p3	(CAA)9	27	628	654
DnoNAC30	p1	(A)11	11	773	783
DnoNAC21	c	(TTA)5tttatttatttactaatcataattaatttattattattaattaattaattataatttaa(T)10	84	9766	9849
DnoNAC32	p1	(A)11	11	2901	2911
DnoNAC21	p3	(TAA)5	15	21304	21318
DnoNAC21	p3	(CAA)5	15	23086	23100
DnoNAC32	p1	(A)11	11	13650	13660
DnoNAC38	p1	(A)11	11	498	508
DnoNAC39	p1	(A)11	11	2718	2728
DnoNAC21	p2	(AT)27	54	31910	31963
DnoNAC76	p1	(A)11	11	23989	23999
DnoNAC21	p3	(AAT)8	24	37773	37796
DnoNAC80	p1	(A)11	11	23086	23096
DnoNAC83	p1	(A)11	11	1923	1933
DnoNAC4	p1	(A)12	12	18146	18157
DnoNAC30	p1	(A)12	12	1692	1703
DnoNAC32	p1	(A)12	12	2250	2261
DnoNAC73	p1	(A)12	12	5041	5052
DnoNAC24	p1	(A)13	13	416	428
DnoNAC25	p2	(TA)10	20	18513	18532
DnoNAC59	p1	(A)13	13	2496	2508
DnoNAC25	c	(TAT)5ttttatttctataaattttgaaattttattcaactattatttttttaaattatatatta(AAT)5	89	26918	27006
DnoNAC25	p2	(AT)23	46	30012	30057
DnoNAC59	p1	(A)13	13	2657	2669
DnoNAC28	c	(CGG)7t(GGC)5ggt(GGC)8	64	939	1002
DnoNAC73	p1	(A)13	13	13987	13999
DnoNAC1	p1	(A)14	14	405	418
DnoNAC15	p1	(A)14	14	3158	3171
DnoNAC16	p1	(A)14	14	2548	2561
DnoNAC21	p1	(A)14	14	12210	12223
DnoNAC33	p1	(A)14	14	6676	6689
DnoNAC57	p1	(A)14	14	1301	1314
DnoNAC32	c	(G)14ttattaaatcccataattgaatatccaattaaggaattaaataacta(G)25	86	5263	5348
DnoNAC82	p1	(A)14	14	1322	1335
DnoNAC21	p1	(A)15	15	25895	25909
DnoNAC80	p1	(A)15	15	25938	25952
DnoNAC73	p1	(A)16	16	20196	20211
DnoNAC32	p2	(CT)8	16	14630	14645
DnoNAC12	p1	(A)19	19	5307	5325
DnoNAC32	p1	(A)21	21	4968	4988
DnoNAC36	c	(TA)8atctcccgatatcaattatttttaagataaccttgattttgacacgcatcgaaataagcaga(T)10	88	3141	3228
DnoNAC37	c	(CT)19(C)14	52	183	234
DnoNAC37	p3	(TTC)5	15	2627	2641
DnoNAC64	p1	(C)13	13	2013	2025
DnoNAC16	p1	(C)14	14	2696	2709
DnoNAC39	c	(GA)10agttaattaagaaaaggagagattctacgtaggttatgcatgacgtgcc(T)29	98	1765	1862
DnoNAC39	p2	(AT)6	12	2079	2090
DnoNAC64	p1	(C)14	14	3516	3529
DnoNAC40	p2	(GA)49	98	1768	1865
DnoNAC42	c	(T)13ctcttacgcgttgctcagacttttttaatatatgccc(T)10	60	538	597
DnoNAC10	p1	(C)21	21	1864	1884
DnoNAC42	p1	(C)24	24	19630	19653
DnoNAC4	p1	(C)31	31	20067	20097
DnoNAC4	p1	(G)19	19	21115	21133
DnoNAC42	p3	(TCT)6	18	12734	12751
DnoNAC4	p1	(T)10	10	975	984
DnoNAC4	p1	(T)10	10	22493	22502
DnoNAC42	p2	(CT)6	12	20046	20057
DnoNAC4	p1	(T)10	10	23163	23172
DnoNAC47	p2	(AT)6	12	713	724
DnoNAC47	c	(A)13cttaaatctttcaaactccttaaaataaataattttattctcacaaatagaattccgaaaaatatgaaactaag(A)12	99	1136	1234
DnoNAC51	p3	(TTA)9	27	579	605
DnoNAC10	p1	(T)10	10	1228	1237
DnoNAC20	p1	(T)10	10	597	606
DnoNAC57	c	(AT)10cctaaaatttaaatcacatcaaacatctcatcagaataagggagctgaagcc(A)16	88	2540	2627
DnoNAC58	p3	(TCT)7	21	813	833
DnoNAC21	p1	(T)10	10	25256	25265
DnoNAC21	p1	(T)10	10	34315	34324
DnoNAC60	c	(T)12ctatttatttttgtatcattttggggtttctttttcttttttaacaag(T)11	71	730	800
DnoNAC25	p1	(T)10	10	13939	13948
DnoNAC60	c	(T)10atataattttcgcttaac(T)11	39	1292	1330
DnoNAC25	p1	(T)10	10	25465	25474
DnoNAC61	c	(A)15ttgatgcaagggttcaccttcttgaaattaatcgttgttagctgtgagtatcctacgtgaaagttcagcgagaaggtccacacaat(A)10	111	777	887
DnoNAC30	p1	(T)10	10	1188	1197
DnoNAC61	c	(AT)23aagattatagatctaacattctagaaagacaaaaatt(A)11	94	4624	4717
DnoNAC32	p1	(T)10	10	14112	14121
DnoNAC33	p1	(T)10	10	1226	1235
DnoNAC42	p1	(T)10	10	2437	2446
DnoNAC63	p2	(CT)15	30	4387	4416
DnoNAC63	p2	(GA)25	50	5908	5957
DnoNAC63	c	(AG)25cataaaaggagagggaaggtggagtggagatgaggcaacctgatacatattagacgttttactgccaatgagagagattggtagattgaaagaaatcctg(GA)10	170	6115	6284
DnoNAC63	p2	(TA)6	12	6543	6554
DnoNAC63	p3	(TTA)10	30	8503	8532
DnoNAC42	p1	(T)10	10	3853	3862
DnoNAC64	p2	(TG)8	16	77	92
DnoNAC42	p1	(T)10	10	4193	4202
DnoNAC42	p1	(T)10	10	10964	10973
DnoNAC64	p3	(ATG)5	15	2916	2930
DnoNAC60	p1	(T)10	10	1173	1182
DnoNAC63	p1	(T)10	10	2013	2022
DnoNAC66	p2	(TA)21	42	5676	5717
DnoNAC64	p1	(T)10	10	1296	1305
DnoNAC73	p1	(T)10	10	10592	10601
DnoNAC80	p1	(T)10	10	259	268
DnoNAC80	p1	(T)10	10	6971	6980
DnoNAC67	p2	(AT)17	34	1450	1483
DnoNAC67	p3	(ATT)5	15	5610	5624
DnoNAC68	p3	(GGC)7	21	1567	1587
DnoNAC69	p2	(AT)6	12	1128	1139
DnoNAC80	p1	(T)10	10	13629	13638
DnoNAC80	p1	(T)10	10	24297	24306
DnoNAC72	p2	(CT)11	22	566	587
DnoNAC72	p2	(TA)9	18	995	1012
DnoNAC73	c	(TC)7tat(A)10	27	2071	2097
DnoNAC80	p1	(T)10	10	32665	32674
DnoNAC81	p1	(T)10	10	5652	5661
DnoNAC83	p1	(T)10	10	1313	1322
DnoNAC73	c	(CT)14ttctctctcg(CT)7	52	11227	11278
DnoNAC73	p3	(AAC)5	15	13077	13091
DnoNAC15	p1	(T)11	11	11120	11130
DnoNAC73	p6	(CCCCAC)5	30	14153	14182
DnoNAC32	p1	(T)11	11	958	968
DnoNAC32	p1	(T)11	11	7612	7622
DnoNAC32	p1	(T)11	11	8086	8096
DnoNAC63	p1	(T)11	11	1587	1597
DnoNAC81	p1	(T)11	11	6109	6119
DnoNAC4	p1	(T)12	12	22703	22714
DnoNAC76	c	(AT)6aataatcatatatatgttatattatattattatatatgttatattatgttatattataataatatattatattgta(AT)22	132	27378	27509
DnoNAC77	p3	(CCG)6	18	731	748
DnoNAC78	p3	(AAT)5	15	338	352
DnoNAC79	p2	(TC)23	46	590	635
DnoNAC12	p1	(T)12	12	241	252
DnoNAC24	p1	(T)12	12	3554	3565
DnoNAC80	c	(AT)8a(AT)18	53	8272	8324
DnoNAC80	p2	(GA)16	32	12320	12351
DnoNAC54	p1	(T)12	12	470	481
DnoNAC80	p3	(CAA)7	21	20057	20077
DnoNAC66	p1	(T)12	12	389	400
DnoNAC66	p1	(T)12	12	7765	7776
DnoNAC82	p1	(T)12	12	1874	1885
DnoNAC60	p1	(T)13	13	1696	1708
DnoNAC66	p1	(T)14	14	7645	7658
DnoNAC83	p1	(T)14	14	2463	2476
DnoNAC38	p1	(T)15	15	739	753
DnoNAC62	p1	(T)15	15	1438	1452
DnoNAC1	p1	(T)17	17	269	285
DnoNAC2	p1	(T)17	17	1127	1143
DnoNAC63	p1	(T)18	18	9041	9058
DnoNAC25	p1	(T)19	19	1859	1877
